# Supplementary material for: RNA-Seq analysis of gene expression changes triggered by Xanthomonas oryzae pv. oryzae in a susceptible rice genotype
Source: Rice (N Y). 2019 Jun 24;12:44. doi: 10.1186/s12284-019-0301-2 (PMC6591352; doi:10.1186/s12284-019-0301-2)
Supplement: Supplementary file 1 — Table S1. Summary of RNA-Seq paired-end data produced by Illumina sequencing. Table S2. List of 1143 DEGs expressed at different time points in JG30 genotype after infection of PXO99A and PH strains. The significant DEGs were retrieved by Log2FC ≥1 (up-regulated genes) or ≤ − 1 (down-regulated genes) as a threshold level. The gene ID, FPKM based expression pattern, GO terms, and chromosomal position are mentioned in the table. Table S3. A detailed list of TFs expressed differentially in JG30 genotype at different time points after PXO99A and PH inoculation. Table S4. List of significant enriched different Kinase responsive genes differentially expressed at different time points in JG30 genotype after PXO99A and PH strains. Table S5. A detailed list of differentially expressed peroxidase responsive genes in JG30 genotype after PXO99A and PH inoculations at different time points. Table S6. Significant KEGG pathways (P-value ≤0.05) involved in JG30 genotype after PXO99A and PH infection. Table S7. MapMan analysis of DEGs involved in biotic stress pathway in JG30 genotype. The gene ID, bin code, gene description, and average Log2FC values are presented in the below-mentioned table. Table S8. MapMan analysis of DEGs involved in different metabolic pathways in JG30 genotype. The gene ID, bin code, gene description, and average Log2FC values are presented in the below-mentioned table. Table S9. Summary of GO terms enriched in JG30 genotype after PXO99A and PH infection. Table S10. A list of significantly enriched GO terms (P-value ≤0.05) having DEGs at different time points after infection of PXO99A and PH strains. Table S11. A list of eight genes primers used for RNA-Seq data validation. (XLSX 359 kb) [file 12284_2019_301_MOESM1_ESM.xlsx]

## Sheet: Table S1
Table S1. Summary of RNA-Seq paired-end data produced by Illumina sequencing.
Sample name	J0	PXO99A_12hpi	PXO99A_24hpi	PXO99A_36hpi	PXO99A_48hpi	PH_12hpi	PH_24hpi	PH_36hpi	PH_48hpi
Total reads	48289010	48749132	52116660	44119566	54514722	42414410	53866458	48729804	48243974
Total mapped	39611914 (82.03%)	40250051 (82.57%)	43303751 (83.09%)	35292193 (79.99%)	45769331 (83.96%)	34750148 (81.93%)	44430551 (82.48%)	39197162 (80.44%)	40728024 (84.42%)
Multiple mapped	700689 (1.45%)	999348 (2.05%)	563725 (1.08%)	731234 (1.66%)	638025 (1.17%)	598524 (1.41%)	645405 (1.2%)	1094298 (2.25%)	556432 (1.15%)
Uniquely mapped	38911225 (80.58%)	39250703 (80.52%)	42740026 (82.01%)	34560959 (78.33%)	45131306 (82.79%)	34151624 (80.52%)	43785146 (81.28%)	38102864 (78.19%)	40171592 (83.27%)
Read-1	20193270 (41.82%)	20247575 (41.53%)	22272678 (42.74%)	17764518 (40.26%)	23409484 (42.94%)	18082110 (42.63%)	22930963 (42.57%)	19442719 (39.9%)	20804938 (43.12%)
Read-2	18717955 (38.76%)	19003128 (38.98%)	20467348 (39.27%)	16796441 (38.07%)	21721822 (39.85%)	16069514 (37.89%)	20854183 (38.71%)	18660145 (38.29%)	19366654 (40.14%)
Reads map to '+'	19442341 (40.26%)	19608950 (40.22%)	21347967 (40.96%)	17278326 (39.16%)	22575284 (41.41%)	17082606 (40.28%)	21903472 (40.66%)	19040265 (39.07%)	20104915 (41.67%)
Reads map to '-'	19468884 (40.32%)	19641753 (40.29%)	21392059 (41.05%)	17282633 (39.17%)	22556022 (41.38%)	17069018 (40.24%)	21881674 (40.62%)	19062599 (39.12%)	20066677 (41.59%)
Non-splice reads	22829475 (47.28%)	22855794 (46.88%)	26986647 (51.78%)	22374860 (50.71%)	26657182 (48.9%)	19701049 (46.45%)	25805694 (47.91%)	25268745 (51.85%)	23494763 (48.7%)
Splice reads	16081750 (33.3%)	16394909 (33.63%)	15753379 (30.23%)	12186099 (27.62%)	18474124 (33.89%)	14450575 (34.07%)	17979452 (33.38%)	12834119 (26.34%)	16676829 (34.57%)
Raw reads	51085434	49890010	54891574	45507160	57418698	43590580	57064782	50561254	50578666
clean reads	48289010	48749132	52116660	44119566	54514722	42414410	53866458	48729804	48243974

## Sheet: Table S2
Table S2. List of 1,143 DEGs expressed at different time points in JG30 genotype after infection of PXO99A and PH strains. The significant DEGs were retrieved by Log2FC ≥1 (up-regulated genes) or ≤ -1 (down-regulated genes) as a threshold level.The gene ID, FPKM based expression pattern, GO terms, and chromosomal position are mentioned in table.
gene_id	12hpi	24hpi	36hpi	48hpi	J0	JPH_12hpi	J99_12hpi	JPH_24hpi	J99_24hpi	JPH_36hpi	J99_36hpi	JPH_48hpi	J99_48hpi	description	chromosome	start	end	strand	GO	interpro
LOC_Os01g01660.1	-	-	-0.864742	-	163.801	42.5477	44.3267	72.6184	96.05	315.672	136.613	322.976	438.817	Similar to Isoflavone reductase homolog IRL (EC 1.3.1.-).	chr01	327128	328450	-	Molecular Function: nucleotide binding (GO:0000166)	NmrA-like (IPR008030), NAD(P)-binding domain (IPR016040)
LOC_Os01g02130.1	-	1.50969	-	-	150.226	2.0755	7.70899	56.1583	236.51	305.607	318.036	268.889	250.095	Conserved hypothetical protein.	chr01	620572	621516	-	0	0
LOC_Os01g03130.1	-	1.6052	-	-	0.904978	6.22649	2.89087	18.3967	104.312	45.7496	69.946	197.804	78.2505	Conserved hypothetical protein.	chr01	1217319	1218116	-	0	0
LOC_Os01g03310.1	-	-1.64528	-	-	43.4389	2227.01	1499.4	9057.94	2092.44	1646.98	1109.3	392.516	280.781	Similar to Bowman-Birk type proteinase inhibitor (EBI).	chr01	1338241	1339098	-	Cellular Component: extracellular region (GO:0005576), Molecular Function: serine-type endopeptidase inhibitor activity (GO:0004867)	Proteinase inhibitor I12, Bowman-Birk (IPR000877)
LOC_Os01g03320.1	-	-2.62509	-1.05884	-	39.819	1087.56	145.507	7476.79	514.332	433.706	153.007	129.809	59.8386	Similar to Bowman Birk trypsin inhibitor.	chr01	1341368	1342277	-	Cellular Component: extracellular region (GO:0005576), Molecular Function: serine-type endopeptidase inhibitor activity (GO:0004867)	Proteinase inhibitor I12, Bowman-Birk (IPR000877)
LOC_Os01g03330.1	-	-2.47348	-	-	17.1946	250.098	117.562	951.786	75.3941	105.224	74.3176	67.995	119.677	Proteinase inhibitor I12, Bowman-Birk family protein.	chr01	1345118	1346047	-	Cellular Component: extracellular region (GO:0005576), Molecular Function: serine-type endopeptidase inhibitor activity (GO:0004867)	Proteinase inhibitor I12, Bowman-Birk (IPR000877)
LOC_Os01g03390.1	-	-1.8106	-	-	56.1086	181.606	191.761	1344.89	254.068	331.227	337.708	735.582	974.296	Hypothetical conserved gene.	chr01	1365586	1366432	-	0	0
LOC_Os01g03730.1	-	-	-	-0.688768	0	661.046	399.904	135.554	84.6892	339.462	212.024	475.965	210.202	Similar to Nuclease I.	chr01	1566147	1569467	+	Biological Process: DNA catabolic process (GO:0006308), Molecular Function: nucleic acid binding (GO:0003676), Molecular Function: endonuclease activity (GO:0004519), Molecular Function: hydrolase activity, acting on ester bonds (GO:0016788)	S1/P1 nuclease (IPR003154), Phospholipase C/P1 nuclease, core (IPR008947)
LOC_Os01g03940.1	-	1.67738	-	-	9.95476	19.7172	24.0906	82.3009	398.659	289.137	440.441	460.511	583.043	Hypothetical conserved gene.	chr01	1685427	1685810	-	0	0
LOC_Os01g04050.1	-	-2.44469	-	-	9.95476	837.463	697.664	2566.82	224.117	221.428	111.476	185.441	102.8	Similar to Wound-induced protease inhibitor (WIP1).	chr01	1760310	1761065	-	Cellular Component: extracellular region (GO:0005576), Molecular Function: serine-type endopeptidase inhibitor activity (GO:0004867)	Proteinase inhibitor I12, Bowman-Birk (IPR000877)
LOC_Os01g04280.1	-	1.90033	-	-	0	56.0384	41.4358	151.046	899.565	0	0	0	0	Calmodulin binding protein-like family protein.	chr01	1902741	1904902	+	0	Calmodulin binding protein-like (IPR012416)
LOC_Os01g04330.1	-	1.77186	-	-	17.1946	159.813	159.962	410.536	2061.46	161.953	186.887	973.564	164.173	EF-HAND 2 domain containing protein.	chr01	1931016	1931904	-	Molecular Function: calcium ion binding (GO:0005509)	Calcium-binding EF-hand (IPR002048), EF-hand-like domain (IPR011992), EF-Hand 1, calcium-binding site (IPR018247), EF-hand (IPR018248), EF-HAND 2 (IPR018249)
LOC_Os01g04800.1	-	2.13684	-	0.86859	7.23982	55.0007	65.5264	68.7455	568.038	307.437	598.913	217.893	633.676	AP2/ERF and B3 domain-containing protein, Salt stress response	chr01	2202278	2203787	+	Biological Process: regulation of transcription, DNA-templated (GO:0006355), Molecular Function: DNA binding (GO:0003677), Molecular Function: transcription factor activity, sequence-specific DNA binding (GO:0003700)	DNA-binding domain (IPR016177), AP2/ERF domain (IPR001471), DNA-binding pseudobarrel domain (IPR015300), B3 DNA binding domain (IPR003340)
LOC_Os01g07970.1	0.990691	-	-	-	850.679	314.438	859.553	77.4597	130.132	1374.32	1143.18	54.0869	84.3878	Kv1.4 voltage-gated K+ channel family protein.	chr01	3855147	3856033	-	0	0
LOC_Os01g09190.1	-	2.27264	-	-	0	0	0.963624	17.4284	215.854	136.334	301.642	190.077	734.941	Conserved hypothetical protein.	chr01	4614891	4615825	+	0	0
LOC_Os01g09220.1	0.852001	2.28865	-	-	9.95476	52.9252	149.362	280.791	2602.64	110.714	91.8041	828.302	124.28	Similar to cDNA clone:001-117-G12, full insert sequence.	chr01	4646434	4648130	+	0	0
LOC_Os01g09570.1	-	1.53992	-	-	498.643	942.276	735.245	43.5711	195.198	0	0	3656.27	3585.72	Similar to Pyrophosphate-fructose-6-phosphate 1-phosphotransferase-like protein (Pyrophosphate-dependent phosphofructo-1-kinase-like protein).	chr01	4905609	4909339	+	Biological Process: glycolysis (GO:0006096), Cellular Component: 6-phosphofructokinase complex (GO:0005945), Molecular Function: 6-phosphofructokinase activity (GO:0003872), Molecular Function: ATP binding (GO:0005524)	Phosphofructokinase domain (IPR000023), Pyrophosphate-dependent phosphofructokinase TP0108 (IPR012004), Phosphofructokinase (IPR022953)
LOC_Os01g09830.1	-	2.18161	-	-	11.7647	24.906	38.545	46.4758	423.446	110.714	146.449	313.704	289.987	Thioredoxin fold domain containing protein.	chr01	5085833	5086504	+	Biological Process: cell redox homeostasis (GO:0045454), Molecular Function: electron carrier activity (GO:0009055), Molecular Function: protein disulfide oxidoreductase activity (GO:0015035)	Glutaredoxin (IPR002109), Glutaredoxin-like, plant II (IPR011905), Thioredoxin-like fold (IPR012336)
LOC_Os01g10210.1	-	-	-	0.654141	65.1584	200.286	234.161	5595.49	5333.36	134.504	201.095	1931.67	3530.48	Polyketide cyclase/dehydrase domain containing protein.	chr01	5373630	5374681	+	0	Polyketide cyclase/dehydrase (IPR019587), START-like domain (IPR023393)
LOC_Os01g10440.1	-	1.94248	-	-	41.629	39.4345	35.6541	30.0156	221.018	0	0	98.9018	49.0984	Similar to xylosyltransferase oxt.	chr01	5507567	5509494	+	Cellular Component: membrane (GO:0016020), Molecular Function: acetylglucosaminyltransferase activity (GO:0008375)	Glycosyl transferase, family 14 (IPR003406)
LOC_Os01g10890.1	-	-	-	0.613272	798.191	463.874	843.171	1199.66	1681.39	595.659	805.472	2124.84	3706.93	Similar to Serine/threonine protein kinase (CBL-interacting protein kinase 20).	chr01	5809589	5811510	-	Biological Process: protein phosphorylation (GO:0006468), Biological Process: signal transduction (GO:0007165), Molecular Function: protein kinase activity (GO:0004672), Molecular Function: protein serine/threonine kinase activity (GO:0004674), Molecular Function: protein tyrosine kinase activity (GO:0004713), Molecular Function: ATP binding (GO:0005524), Molecular Function: transferase activity,…	Protein kinase, catalytic domain (IPR000719), Serine/threonine-protein kinase, catalytic domain (IPR002290), NAF domain (IPR004041), Serine/threonine-protein kinase, active site (IPR008271), Protein kinase-like domain (IPR011009), Protein kinase, ATP binding site (IPR017441), Serine/threonine-protein kinase-like domain (IPR017442), NAF/FISL domain (IPR018451), Tyrosine-protein kinase, catalytic d…
LOC_Os01g11054.1	0.872435	-1.38801	-	-	1044.34	722.273	1663.22	616.773	178.674	0	0	0	0	Similar to Phosphoenolpyruvate carboxylase (Fragment).	chr01	5899561	5909560	+	Biological Process: tricarboxylic acid cycle (GO:0006099), Biological Process: carbon fixation (GO:0015977), Molecular Function: catalytic activity (GO:0003824), Molecular Function: phosphoenolpyruvate carboxylase activity (GO:0008964)	Pyruvate/Phosphoenolpyruvate kinase (IPR015813), Phosphoenolpyruvate carboxylase, active site (IPR018129), Phosphoenolpyruvate carboxylase (IPR021135)
LOC_Os01g11860.1	-	1.51439	-	-	163.801	52.9252	132.017	90.0469	365.61	0	0	0	0	ThiJ/PfpI domain containing protein.	chr01	6412786	6419867	+	0	ThiJ/PfpI (IPR002818), DJ-1 (IPR006287)
LOC_Os01g11910.1	-	-1.43622	-	-	57.0136	116.228	83.8353	301.124	79.5253	474.881	271.041	526.961	478.709	Helix-loop-helix DNA-binding domain containing protein.	chr01	6462770	6465035	+	0	Helix-loop-helix DNA-binding (IPR011598)
LOC_Os01g12520.1	-	-1.81198	-	-	0	68.4914	69.3809	180.094	27.8855	74.1143	51.3666	0	0	Mitochondrial carrier protein domain containing protein.	chr01	6879860	6881980	-	Biological Process: transport (GO:0006810), Biological Process: transmembrane transport (GO:0055085), Cellular Component: mitochondrial inner membrane (GO:0005743), Molecular Function: binding (GO:0005488)	Mitochondrial carrier protein (IPR002067), Mitochondrial substrate/solute carrier (IPR018108), Mitochondrial carrier domain (IPR023395)
LOC_Os01g13610.1	-	-	1.11991	-	24.4344	0	1.92725	0	1.0328	6.40494	71.0389	125.173	133.486	NmrA-like family protein.	chr01	7619082	7620013	-	0	0
LOC_Os01g17050.1	-	1.66814	-	-	20.8145	20.755	52.9993	41.6346	214.821	30.1947	22.951	83.4484	29.1522	VQ domain containing protein.	chr01	9770018	9771047	-	0	VQ (IPR008889)
LOC_Os01g18744.1	-	-	-	0.693912	43.4389	293.683	127.198	209.141	323.265	98.8191	142.078	75.7217	224.011	Transferase family protein.	chr01	10561340	10565325	-	Molecular Function: transferase activity, transferring acyl groups other than amino-acyl groups (GO:0016747)	Transferase (IPR003480), Chloramphenicol acetyltransferase-like domain (IPR023213)
LOC_Os01g19610.1	0.998625	-	-	-	141.177	175.38	503.975	488.964	340.823	88.7542	122.406	0	0	Protein of unknown function DUF247, plant domain containing protein.	chr01	11110199	11110480	-	0	Protein of unknown function DUF247, plant (IPR004158)
LOC_Os01g20980.1	-	-1.91884	-	-	1.80996	48.7742	31.7996	69.7137	5.16398	19.2148	4.37163	4.63602	3.06865	Similar to Pectin methylesterase 8 (Fragment).	chr01	11715268	11717784	-	Biological Process: cell wall modification (GO:0042545), Cellular Component: cell wall (GO:0005618), Molecular Function: enzyme inhibitor activity (GO:0004857), Molecular Function: pectinesterase activity (GO:0030599)	Pectinesterase, catalytic (IPR000070), Pectinesterase inhibitor (IPR006501), Pectin lyase fold/virulence factor (IPR011050), Pectin lyase fold (IPR012334), Pectinesterase, active site (IPR018040)
LOC_Os01g23580.1	-	1.7095	-	-	3.61991	17.6417	12.5271	31.9521	179.706	0.914991	4.37163	18.5441	21.4805	Similar to H+-pyrophosphatase (Fragment).	chr01	13237248	13246058	+	Biological Process: proton transport (GO:0015992), Cellular Component: membrane (GO:0016020), Molecular Function: inorganic diphosphatase activity (GO:0004427), Molecular Function: hydrogen-translocating pyrophosphatase activity (GO:0009678)	Pyrophosphate-energised proton pump (IPR004131)
LOC_Os01g25386.1	0.983032	-1.86691	-	-	1540.27	423.402	1131.29	2398.34	430.676	97.9041	153.007	11696.7	11266.5	Similar to multidrug resistance protein ABC transporter family.	chr01	14340326	14357449	-	Biological Process: transport (GO:0006810), Biological Process: transmembrane transport (GO:0055085), Cellular Component: integral to membrane (GO:0016021), Molecular Function: nucleotide binding (GO:0000166), Molecular Function: ATP binding (GO:0005524), Molecular Function: ATPase activity (GO:0016887), Molecular Function: nucleoside-triphosphatase activity (GO:0017111), Molecular Function: ATPa…	ABC transporter, transmembrane domain (IPR001140), ABC transporter-like (IPR003439), ATPase, AAA+ type, core (IPR003593), ABC transporter, transmembrane domain, type 1 (IPR011527), ABC transporter, conserved site (IPR017871), ABC transporter, integral membrane type 1 (IPR017940)
LOC_Os01g25540.1	-	1.88064	-	-	75.1132	135.945	194.652	137.491	804.548	226.003	426.234	517.689	521.67	Similar to RALF.	chr01	14480825	14481553	-	0	Rapid ALkalinization Factor (IPR008801)
LOC_Os01g28450.1	-	-	-	0.617608	165.611	321.702	405.686	83.2691	61.9677	495.01	727.876	2185.11	3828.14	Similar to Pathogenesis-related protein PRB1-2 precursor.	chr01	15934495	15935317	+	Cellular Component: extracellular region (GO:0005576)	Allergen V5/Tpx-1-related (IPR001283), Ves allergen (IPR002413), CAP domain (IPR014044), Allergen V5/Tpx-1-related, conserved site (IPR018244)
LOC_Os01g28790.1	-	1.89563	-	-	221.72	237.645	194.652	143.3	851.024	884.797	744.269	101.992	105.868	Conserved hypothetical protein.	chr01	16130515	16131331	+	0	0
LOC_Os01g29280.1	-	2.10642	-	-	9.04978	24.906	9.63624	20.3332	197.264	84.1792	140.985	49.4509	62.9073	Protein of unknown function DUF679 family protein.	chr01	16415043	16416009	+	0	Protein of unknown function DUF679 (IPR007770)
LOC_Os01g29330.1	-	2.02669	-	-	68.7783	40.4722	65.5264	82.3009	587.661	459.326	452.463	143.717	153.432	Protein of unknown function DUF679 family protein.	chr01	16435858	16436778	+	0	Protein of unknown function DUF679 (IPR007770)
LOC_Os01g31370.1	-	1.55489	-	-	0	13.4907	16.3816	24.2061	121.87	22.8748	34.973	78.8123	82.8535	Glycosyltransferase AER61, uncharacterized domain containing protein.	chr01	17159733	17161535	-	Molecular Function: transferase activity, transferring glycosyl groups (GO:0016757)	Glycosyltransferase AER61, uncharacterised (IPR007657)
LOC_Os01g31690.1	-	-1.60675	-	-	19.0045	7.26424	10.5999	31.9521	0	21.9598	10.9291	18.5441	0	Similar to Photosystem II oxygen-evolving complex protein 1 (Fragment).	chr01	17349338	17350785	+	Biological Process: photosynthesis (GO:0015979), Biological Process: photosystem II stabilization (GO:0042549), Cellular Component: photosystem II (GO:0009523), Cellular Component: oxygen evolving complex (GO:0009654), Cellular Component: extrinsic to membrane (GO:0019898), Molecular Function: calcium ion binding (GO:0005509)	Photosystem II PsbO, manganese-stabilising (IPR002628)
LOC_Os01g34560.1	-0.965271	-	-	-	25.3394	1010.77	385.45	601.281	190.034	109.799	166.122	615.045	618.333	Similar to Very-long-chain fatty acid condensing enzyme CUT1.	chr01	19059236	19061167	+	Biological Process: fatty acid biosynthetic process (GO:0006633), Biological Process: metabolic process (GO:0008152), Biological Process: lipid biosynthetic process (GO:0008610), Cellular Component: membrane (GO:0016020), Molecular Function: catalytic activity (GO:0003824), Molecular Function: transferase activity, transferring acyl groups other than amino-acyl groups (GO:0016747)	Very-long-chain 3-ketoacyl-CoA synthase (IPR012392), FAE1/Type III polyketide synthase-like protein (IPR013601), 3-Oxoacyl-[acyl-carrier-protein (ACP)] synthase III C-terminal (IPR013747), Thiolase-like, subgroup (IPR016038), Thiolase-like (IPR016039)
LOC_Os01g37690.1	-	-	-	-0.646508	128.507	476.327	679.355	2417.71	1698.95	623.109	398.911	6368.35	3495.19	Cation/proton exchanger 1a.	chr01	21071497	21076720	-	Biological Process: cation transport (GO:0006812), Biological Process: transmembrane transport (GO:0055085), Cellular Component: integral to membrane (GO:0016021), Molecular Function: cation transmembrane transporter activity (GO:0008324)	Calcium/proton exchanger (IPR004713), Calcium/proton exchanger superfamily (IPR004798), Sodium/calcium exchanger membrane region (IPR004837)
LOC_Os01g38490.1	-	-	-0.923152	-	0.904978	3.11325	2.89087	0.968246	1.0328	45.7496	1.09291	0	6.1373	expressed protein	Chr01	21627998	21627154	#N/A	#N/A	#N/A
LOC_Os01g39330.1	-	1.59733	-	-	41.629	7.26424	2.89087	100.698	442.036	0	0	230.256	299.193	Helix-loop-helix DNA-binding domain containing protein.	chr01	22138044	22142395	+	0	Helix-loop-helix DNA-binding (IPR011598)
LOC_Os01g39780.1	-	-	-1.04605	-	26.2444	26.9815	20.2361	16.4602	13.4263	142.739	39.3446	15.4534	24.5492	Conserved hypothetical protein.	chr01	22436022	22438392	+	0	0
LOC_Os01g39840.2	-	-	-1.03779	-	8.1448	38.3967	24.0906	16.4602	6.19677	103.394	24.0439	16.9987	13.8089	Conserved hypothetical protein.	chr01	22472670	22474337	-	0	0
LOC_Os01g40310.1	1.01499	-	-	-	1144.8	388.118	1084.08	1519.18	3073.6	1576.53	1375.97	2742.98	2827.76	Protein of unknown function DUF1118 family protein.	chr01	22754546	22755398	-	0	Protein of unknown function DUF1118 (IPR009500)
LOC_Os01g40690.1	0.98387	-	-	-	222.625	98.5862	296.796	307.902	232.379	0	0	431.15	448.023	Uncharacterised conserved protein UCP009193 domain containing protein.	chr01	22996071	22998341	-	0	Uncharacterised conserved protein UCP009193 (IPR016549)
LOC_Os01g41420.1	-	1.67643	-	-	3.61991	53.963	28.9087	143.3	670.284	42.0896	45.9021	66.4496	78.2505	Amino acid transporter, transmembrane domain containing protein.	chr01	23447173	23448687	+	0	Amino acid transporter, transmembrane (IPR013057)
LOC_Os01g41710.1	1.02933	-	0.779401	0.646988	34039.8	4006.75	10962.2	51914.4	121751	6576.96	12646	44833.4	79760.3	Chlorophyll a-b binding protein 2, chloroplast precursor (LHCII type I CAB-2) (LHCP).	chr01	23607363	23608541	+	Biological Process: photosynthesis, light harvesting (GO:0009765), Cellular Component: membrane (GO:0016020)	Chlorophyll A-B binding protein, plant (IPR001344), Chlorophyll A-B binding protein (IPR022796), Chlorophyll a/b binding protein domain (IPR023329)
LOC_Os01g42520.1	-	1.73713	-	-	6.33485	5.18875	5.78174	0.968246	37.1806	0	6.55744	1.54534	16.8776	Protein of unknown function DUF642 domain containing protein.	chr01	24181111	24183979	+	0	Protein of unknown function DUF642 (IPR006946), Galactose-binding domain-like (IPR008979)
LOC_Os01g42790.1	-	1.74869	-	-	41.629	6.22649	25.0542	103.602	532.923	119.864	150.821	324.521	355.963	Peptidase C1A, papain family protein.	chr01	24351308	24353345	-	Biological Process: proteolysis (GO:0006508), Molecular Function: cysteine-type endopeptidase activity (GO:0004197), Molecular Function: cysteine-type peptidase activity (GO:0008234)	Peptidase, cysteine peptidase active site (IPR000169), Peptidase C1A, papain C-terminal (IPR000668), Peptidase C1A, papain (IPR013128), Proteinase inhibitor I29, cathepsin propeptide (IPR013201)
LOC_Os01g43220.1	-	-	1.02201	0.681616	1263.35	0	0	538.345	1267.24	449.261	1138.81	534.688	1063.29	Similar to Hydrolase, hydrolyzing O-glycosyl compounds.	chr01	24691392	24696311	+	0	Glycoside hydrolase, superfamily (IPR017853)
LOC_Os01g44960.1	-	-2.33939	-	-	0	14.5285	7.70899	136.523	7.22957	11.8949	22.951	118.991	121.212	Alpha/beta hydrolase family protein.	chr01	25501902	25504409	-	Molecular Function: catalytic activity (GO:0003824)	Alpha/beta hydrolase fold-1 (IPR000073), Epoxide hydrolase-like (IPR000639)
LOC_Os01g45640.1	-0.852042	-1.95395	-	-0.705344	24.4344	295.758	119.489	523.821	79.5253	85.0942	78.6893	866.936	408.13	Twin-arginine translocation pathway signal domain containing protein.	chr01	25926370	25928206	+	0	0
LOC_Os01g45730.1	-1.01554	-	-	-	0	79.9067	11.5635	0.968246	7.22957	24.7048	5.46453	6.18136	1.53432	Similar to TIS11 protein (dTIS11).	chr01	25959883	25961440	-	Molecular Function: nucleic acid binding (GO:0003676), Molecular Function: zinc ion binding (GO:0008270)	Zinc finger, CCCH-type (IPR000571)
LOC_Os01g45914.1	-	1.95096	-	-	1114.93	41.51	122.38	47.444	328.429	140.909	652.465	27.8161	291.522	Hypothetical conserved gene.	chr01	26086062	26088337	-	0	0
LOC_Os01g47070.1	1.17111	2.6196	0.839575	-	122.172	45.661	216.815	1153.18	16504.1	13118.2	26684.4	17655.5	25986.8	Acidic class III chitinase OsChib3a precursor (Chitinase) (EC 3.2.1.14).	chr01	26885484	26886719	+	Biological Process: carbohydrate metabolic process (GO:0005975), Molecular Function: catalytic activity (GO:0003824), Molecular Function: hydrolase activity, hydrolyzing O-glycosyl compounds (GO:0004553), Molecular Function: cation binding (GO:0043169)	Glycoside hydrolase, family 18, catalytic domain (IPR001223), Glycoside hydrolase, chitinase active site (IPR001579), Glycoside hydrolase, subgroup, catalytic domain (IPR013781), Glycoside hydrolase, superfamily (IPR017853)
LOC_Os01g47580.1	-	1.97557	-	-	0	2.0755	2.89087	3.87298	66.0989	5.48995	8.74325	3.09068	1.53432	Similar to Lipid phosphate phosphatase 2 (EC 3.1.3.-) (AtLPP2) (Phosphatidic acid phosphatase 2) (AtPAP2) (Prenyl diphosphate phosphatase).	chr01	27226175	27230292	-	Cellular Component: membrane (GO:0016020), Molecular Function: catalytic activity (GO:0003824)	Phosphatidic acid phosphatase type 2/haloperoxidase (IPR000326), Phosphatidic acid phosphatase/chloroperoxidase, N-terminal (IPR016118)
LOC_Os01g47730.1	-	1.58571	-	-	330.317	177.455	352.686	276.918	1151.57	700.883	824.051	462.057	392.787	Similar to GTP-binding protein.	chr01	27301548	27302922	+	Biological Process: GTP catabolic process (GO:0006184), Biological Process: intracellular protein transport (GO:0006886), Biological Process: nucleocytoplasmic transport (GO:0006913), Biological Process: signal transduction (GO:0007165), Biological Process: small GTPase mediated signal transduction (GO:0007264), Biological Process: protein transport (GO:0015031), Cellular Component: intracellular…	Small GTPase superfamily (IPR001806), Ran GTPase (IPR002041), Small GTPase superfamily, Rho type (IPR003578), Small GTPase superfamily, Rab type (IPR003579), Small GTP-binding protein domain (IPR005225), Small GTPase superfamily, Ras type (IPR020849)
LOC_Os01g47760.1	-	1.34899	0.773232	-	49.7738	62.2649	56.8538	577.075	1869.36	526.12	1029.52	1041.56	989.639	CC-type glutaredoxin, Homeostatic regulation of nitrogen use, Hormone signaling	chr01	27326050	27327025	-	Biological Process: cell redox homeostasis (GO:0045454), Molecular Function: electron carrier activity (GO:0009055), Molecular Function: protein disulfide oxidoreductase activity (GO:0015035)	Glutaredoxin-like, plant II (IPR011905), Glutaredoxin (IPR002109), Thioredoxin-like fold (IPR012336)
LOC_Os01g48380.2	0.952604	-	-	-	85.9729	41.51	143.58	0	0	0	0	10.8174	16.8776	Similar to EMB2279 (EMBRYO DEFECTIVE 2279).	chr01	27725579	27731480	+	Molecular Function: binding (GO:0005488)	Pentatricopeptide repeat (IPR002885), Tetratricopeptide-like helical (IPR011990)
LOC_Os01g48940.1	0.7915	-	-	-	1461.54	490.855	1040.71	232.379	433.774	1937.04	2542.1	37.0882	95.1281	Hypothetical conserved gene.	chr01	28085781	28086459	-	0	0
LOC_Os01g48950.1	-	1.77189	-	-	410.86	15.5662	64.5628	51.317	288.15	328.482	414.212	80.3577	101.265	Conserved hypothetical protein.	chr01	28088399	28089095	-	0	0
LOC_Os01g48990.1	1.14544	-	-	-	0	60.1894	253.433	0	0	0	0	0	0	Similar to Protein Kinase C630.09c.	chr01	28126575	28130263	+	0	0
LOC_Os01g49320.1	-	2.51453	-	-	26.2444	5.18875	5.78174	30.0156	451.332	430.961	680.881	265.798	343.689	Similar to Chitinase (EC 3.2.1.14).	chr01	28354882	28356067	-	Biological Process: carbohydrate metabolic process (GO:0005975), Molecular Function: catalytic activity (GO:0003824), Molecular Function: hydrolase activity, hydrolyzing O-glycosyl compounds (GO:0004553), Molecular Function: cation binding (GO:0043169)	Glycoside hydrolase, family 18, catalytic domain (IPR001223), Glycoside hydrolase, chitinase active site (IPR001579), Glycoside hydrolase, subgroup, catalytic domain (IPR013781), Glycoside hydrolase, superfamily (IPR017853)
LOC_Os01g49370.1	-	-	-1.00611	-	75.1132	39.4345	41.4358	51.317	41.3118	235.153	80.8751	33.9975	62.9073	Conserved hypothetical protein.	chr01	28380902	28381855	-	0	0
LOC_Os01g50170.1	-	1.66982	-	-	30.7692	11.4152	10.5999	63.9042	313.97	285.477	311.478	763.398	800.917	Peptidase A1 domain containing protein.	chr01	28835243	28836884	+	Biological Process: proteolysis (GO:0006508), Molecular Function: aspartic-type endopeptidase activity (GO:0004190)	Peptidase A1 (IPR001461), Peptidase aspartic, catalytic (IPR009007), Peptidase aspartic (IPR021109)
LOC_Os01g50870.1	-	1.58645	-	-	8.1448	12.453	26.9815	18.3967	102.247	82.3492	121.313	88.0844	141.158	0	chr01	29223188	29223499	-	0	0
LOC_Os01g51410.1	-	-	-	-0.540483	0.904978	1.03775	1.92725	0	0	0	1.09291	75.7217	6.1373	Similar to Victorin binding protein.	chr01	29563666	29566585	+	Biological Process: oxidation-reduction process (GO:0055114), Molecular Function: catalytic activity (GO:0003824), Molecular Function: glycine dehydrogenase (decarboxylating) activity (GO:0004375), Molecular Function: pyridoxal phosphate binding (GO:0030170)	Pyridoxal phosphate-dependent transferase, major region, subdomain 1 (IPR015421), Pyridoxal phosphate-dependent transferase, major domain (IPR015424), Glycine cleavage system P-protein, N-terminal (IPR020580), Glycine cleavage system P protein (IPR020581)
LOC_Os01g51570.1	-	1.61665	-	-	124.887	9.33974	42.3995	622.582	2636.73	417.236	535.524	893.207	1161.48	Similar to Beta-glucanase.	chr01	29620958	29622314	+	Biological Process: carbohydrate metabolic process (GO:0005975), Molecular Function: catalytic activity (GO:0003824), Molecular Function: hydrolase activity, hydrolyzing O-glycosyl compounds (GO:0004553), Molecular Function: cation binding (GO:0043169)	Glycoside hydrolase, family 17 (IPR000490), Glycoside hydrolase, subgroup, catalytic domain (IPR013781), Glycoside hydrolase, superfamily (IPR017853)
LOC_Os01g52490.1	-0.776678	-	-	-	443.439	594.63	279.451	156.856	289.183	540.76	518.038	378.608	411.199	Similar to 40S ribosomal protein S19-like.	chr01	30157961	30159769	-	0	0
LOC_Os01g53040.1	-	1.64275	-	-	2.71493	11.4152	3.8545	16.4602	100.181	0	2.18581	346.156	325.277	WRKY transcription factor 14 (WRKY14).	chr01	30480114	30481849	-	Biological Process: regulation of transcription, DNA-dependent (GO:0006355), Molecular Function: sequence-specific DNA binding transcription factor activity (GO:0003700), Molecular Function: sequence-specific DNA binding (GO:0043565)	DNA-binding WRKY (IPR003657)
LOC_Os01g53470.1	-1.06208	-	-	-	10.8597	264.626	75.1627	42.6028	67.1317	132.674	133.335	88.0844	55.2357	Similar to harpin-induced protein.	chr01	30718930	30719952	+	0	Late embryogenesis abundant protein, LEA-14 (IPR004864)
LOC_Os01g53790.1	-	1.92699	-	-	0.904978	3.11325	8.67262	2.90474	56.8038	8.23492	5.46453	33.9975	30.6865	Protein of unknown function DUF1005 family protein.	chr01	30919728	30921193	+	0	Protein of unknown function DUF1005 (IPR010410)
LOC_Os01g54100.2	0.992771	-	-	-	40.724	7.26424	67.4537	53.2535	8.26236	0	0	44.8149	55.2357	Similar to Casein kinase-like protein.	chr01	31111317	31116126	-	Biological Process: protein phosphorylation (GO:0006468), Molecular Function: protein kinase activity (GO:0004672), Molecular Function: protein serine/threonine kinase activity (GO:0004674), Molecular Function: ATP binding (GO:0005524), Molecular Function: transferase activity, transferring phosphorus-containing groups (GO:0016772)	Protein kinase, catalytic domain (IPR000719), Serine/threonine-protein kinase, active site (IPR008271), Protein kinase-like domain (IPR011009), Protein kinase, ATP binding site (IPR017441), Serine/threonine-protein kinase-like domain (IPR017442)
LOC_Os01g54240.1	0.955438	-	-	-	0	37.359	133.944	0	0	0	0	0	0	Nucleoporin, Common symbiosis signaling (SYM) pathway	chr01	31203445	31211235	+	0	Nuclear pore complex protein, Nucleoporin Nup85-like (IPR011502)
LOC_Os01g55510.1	-	1.89767	-	-	7.23982	7.26424	7.70899	7.74597	82.6236	11.8949	12.022	6.18136	4.60297	Similar to Dynein light chain.	chr01	31981933	31982776	+	Biological Process: microtubule-based process (GO:0007017), Cellular Component: microtubule associated complex (GO:0005875)	Dynein light chain, type 1/2 (IPR001372)
LOC_Os01g55790.1	0.899619	-	-	-	60.6335	37.359	123.344	76.4914	59.9021	26.5348	31.6943	125.173	151.898	expressed protein	Chr01	32130647	32130255	#N/A	#N/A	#N/A
LOC_Os01g57954.1	-	1.70041	-	-	246.154	156.7	101.181	30.9839	173.51	4800.04	2841.56	43.2695	79.7848	translation initiation factor IF-1, chloroplast, putative, expressed	Chr01	33503082	33502759	#N/A	#N/A	#N/A
LOC_Os01g58114.2	0.892033	-	-	-	73.3032	26.9815	98.2897	103.602	51.6398	20.1298	56.8311	125.173	108.937	Similar to mRNA, clone: RTFL01-05-M08.	chr01	33609424	33614332	-	0	0
LOC_Os01g58140.1	-	2.11744	-	-	40.724	69.5292	50.1085	33.8886	299.511	82.3492	110.384	574.866	533.945	Conserved hypothetical protein.	chr01	33625287	33626043	-	0	0
LOC_Os01g58240.1	-	-	0.951615	-	48.8688	95.4729	79.0172	37.7616	29.9511	474.881	1114.76	1536.07	2307.62	Similar to Subtilase.	chr01	33659782	33663245	+	Biological Process: proteolysis (GO:0006508), Biological Process: negative regulation of catalytic activity (GO:0043086), Molecular Function: serine-type endopeptidase activity (GO:0004252), Molecular Function: identical protein binding (GO:0042802)	Peptidase S8/S53, subtilisin/kexin/sedolisin (IPR000209), Proteinase inhibitor I9, subtilisin propeptide (IPR010259), Peptidase S8, subtilisin-related (IPR015500), Peptidase S8, subtilisin, Ser-active site (IPR023828)
LOC_Os01g58350.1	-	2.08545	-	-	9.04978	15.5662	14.4544	18.3967	178.674	196.723	242.625	222.529	127.349	Conserved hypothetical protein.	chr01	33713552	33714121	+	0	0
LOC_Os01g58910.1	-	-	-	0.61923	4.52489	4.151	6.74537	62.936	135.296	5.48995	40.4375	20.0894	107.403	Protein of unknown function DUF6, transmembrane domain containing protein.	chr01	34043179	34044975	-	Cellular Component: membrane (GO:0016020)	Drug/metabolite transporter (IPR000620)
LOC_Os01g60420.1	-	1.59252	-	-	14.4796	16.604	19.2725	41.6346	198.297	43.0046	45.9021	193.167	112.006	Hypothetical conserved gene.	chr01	34943808	34945708	+	0	Protein of unknown function DUF3133 (IPR021480)
LOC_Os01g60600.1	-	1.94314	-	-	0.904978	4.151	5.78174	14.5237	128.067	20.1298	17.4865	12.3627	6.1373	Hypothetical conserved gene.	chr01	35032858	35033657	-	0	0
LOC_Os01g60640.1	-0.815666	1.547	-	-	198.19	260.475	108.89	157.824	642.399	461.156	504.923	440.422	311.468	WRKY transcription factor 48-like protein (WRKY transcription factor 21).	chr01	35062738	35064472	+	Biological Process: regulation of transcription, DNA-dependent (GO:0006355), Molecular Function: sequence-specific DNA binding transcription factor activity (GO:0003700), Molecular Function: sequence-specific DNA binding (GO:0043565)	DNA-binding WRKY (IPR003657)
LOC_Os01g60770.1	-	1.78442	-	-	17.1946	6.22649	3.8545	1.93649	43.3774	0	13.1149	1.54534	35.2895	Alpha-expansin OsEXPA2.	chr01	35145517	35147323	+	Biological Process: plant-type cell wall organization (GO:0009664), Cellular Component: extracellular region (GO:0005576)	Expansin (IPR002963), Expansin/pollen allergen, DPBB domain (IPR007112), Pollen allergen/expansin, C-terminal (IPR007117), Expansin/Lol pI (IPR007118), Barwin-related endoglucanase (IPR009009), Barwin-like endoglucanase (IPR014733)
LOC_Os01g60930.1	-	1.60601	-	-	89.5928	75.7557	30.836	57.1265	265.428	452.006	677.602	520.78	455.694	Conserved hypothetical protein.	chr01	35243923	35246577	+	0	0
LOC_Os01g61044.2	-	-1.55215	-	-	24.4344	8.30199	20.2361	123.935	24.7871	37.5146	20.7652	32.4521	39.8924	Amino acid transporter, transmembrane domain containing protein.	chr01	35321013	35327164	-	0	Amino acid transporter, transmembrane (IPR013057)
LOC_Os01g61160.1	-	-1.64627	-	-	0	16.604	5.78174	78.4279	11.3608	0	0	166.897	72.1132	Putative laccase precursor, Abiotic stress response	chr01	35402795	35405298	+	Biological Process: lignin catabolic process (GO:0046274), Biological Process: oxidation-reduction process (GO:0055114), Molecular Function: copper ion binding (GO:0005507), Molecular Function: oxidoreductase activity (GO:0016491), Molecular Function: hydroquinone:oxygen oxidoreductase activity (GO:0052716), Cellular Component: apoplast (GO:0048046)	Laccase (IPR017761), Cupredoxin (IPR008972), Multicopper oxidase, type 3 (IPR011707), Multicopper oxidase, type 1 (IPR001117), Multicopper oxidase, type 2 (IPR011706), Multicopper oxidase, copper-binding site (IPR002355)
LOC_Os01g61880.1	-	-1.55969	-	-	39.819	8.30199	39.5086	214.951	47.5086	0	0	3.09068	0	Similar to Respiratory burst oxidase protein.	chr01	35813149	35817684	+	Biological Process: oxidation-reduction process (GO:0055114), Cellular Component: membrane (GO:0016020), Cellular Component: integral to membrane (GO:0016021), Molecular Function: peroxidase activity (GO:0004601), Molecular Function: iron ion binding (GO:0005506), Molecular Function: calcium ion binding (GO:0005509), Molecular Function: electron carrier activity (GO:0009055), Molecular Function: …	Cytochrome b245, heavy chain (IPR000778), EF-hand-like domain (IPR011992), FAD-binding 8 (IPR013112), Ferric reductase, NAD binding (IPR013121), Flavoprotein transmembrane component (IPR013130), NADPH oxidase Respiratory burst (IPR013623), Ferredoxin reductase-type FAD-binding domain (IPR017927), Riboflavin synthase-like beta-barrel (IPR017938), EF-Hand 1, calcium-binding site (IPR018247), EF-HAN…
LOC_Os01g62490.1	-	-	-	-0.653447	0	234.531	119.489	15.4919	14.4591	74.1143	27.3227	115.9	18.4119	Similar to Laccase (EC 1.10.3.2).	chr01	36177292	36180127	-	Biological Process: lignin catabolic process (GO:0046274), Biological Process: oxidation-reduction process (GO:0055114), Cellular Component: apoplast (GO:0048046), Molecular Function: copper ion binding (GO:0005507), Molecular Function: laccase activity (GO:0008471), Molecular Function: oxidoreductase activity (GO:0016491)	Multicopper oxidase, type 1 (IPR001117), Multicopper oxidase, copper-binding site (IPR002355), Cupredoxin (IPR008972), Multicopper oxidase, type 2 (IPR011706), Multicopper oxidase, type 3 (IPR011707), Laccase (IPR017761)
LOC_Os01g62630.1	-	1.69605	-	-	19.9095	56.0384	31.7996	83.2691	411.053	47.5796	80.8751	177.714	185.653	Peptidase aspartic, catalytic domain containing protein.	chr01	36268205	36269639	-	Biological Process: proteolysis (GO:0006508), Molecular Function: aspartic-type endopeptidase activity (GO:0004190)	Peptidase A1 (IPR001461), Peptidase aspartic, active site (IPR001969), Peptidase aspartic, catalytic (IPR009007), Peptidase aspartic (IPR021109)
LOC_Os01g62980.1	-	-	-1.11105	-	22.6244	29.057	37.5813	0	0	106.139	20.7652	30.9068	27.6178	Hypothetical protein.	chr01	36484020	36484818	-	0	0
LOC_Os01g63480.1	-	-	-	0.648978	580.091	215.852	279.451	1030.21	1638.01	260.773	297.271	1420.17	2599.14	Similar to AER.	chr01	36794890	36796983	+	Molecular Function: transferase activity, transferring acyl groups other than amino-acyl groups (GO:0016747)	Transferase (IPR003480), Chloramphenicol acetyltransferase-like domain (IPR023213)
LOC_Os01g64120.1	-0.85819	-	-	-	23.5294	144.247	50.1085	496.71	286.084	55.8145	37.1588	151.443	130.418	Similar to Ferredoxin, root R-B1.	chr01	37241157	37242066	+	Biological Process: electron transport chain (GO:0022900), Molecular Function: electron carrier activity (GO:0009055), Molecular Function: iron-sulfur cluster binding (GO:0051536), Molecular Function: 2 iron, 2 sulfur cluster binding (GO:0051537)	Ferredoxin (IPR001041), 2Fe-2S ferredoxin, iron-sulphur binding site (IPR006058), Ferredoxin [2Fe-2S], plant (IPR010241), Beta-grasp fold, ferredoxin-type (IPR012675)
LOC_Os01g64440.1	-	1.44177	-	-	50.6788	12.453	32.7632	93.9198	353.216	139.994	250.276	412.606	300.728	Conserved hypothetical protein.	chr01	37403082	37403883	+	0	0
LOC_Os01g64470.1	-	1.73369	-	-	14.4796	101.699	57.8174	207.205	1015.24	167.443	249.183	724.764	517.067	Harpin-induced 1 domain containing protein.	chr01	37412047	37413011	-	Molecular Function: protein binding (GO:0005515)	Forkhead-associated (FHA) domain (IPR000253), Late embryogenesis abundant protein, LEA-14 (IPR004864)
LOC_Os01g65080.2	-	-1.48244	-	-	52.4887	72.6424	115.635	236.252	57.8366	12.8099	8.74325	132.899	127.349	Zinc finger, C2H2-type domain containing protein.	chr01	37773994	37778565	+	Cellular Component: intracellular (GO:0005622), Molecular Function: nucleic acid binding (GO:0003676), Molecular Function: zinc ion binding (GO:0008270)	Zinc finger, C2H2 (IPR007087), Zinc finger, C2H2-type/integrase, DNA-binding (IPR013087), Zinc finger, C2H2-like (IPR015880)
LOC_Os01g66100.1	-	-2.17958	-	-	188.235	336.231	252.47	740.708	86.7548	117.119	75.4105	987.472	719.598	Similar to GA C20oxidase2.	chr01	38382385	38385469	+	Biological Process: oxidation-reduction process (GO:0055114), Molecular Function: oxidoreductase activity (GO:0016491), Molecular Function: oxidoreductase activity, acting on paired donors, with incorporation or reduction of molecular oxygen, 2-oxoglutarate as one donor, and incorporation of one atom each of oxygen into both donors (GO:0016706)	Oxoglutarate/iron-dependent oxygenase (IPR005123)
LOC_Os01g67950.1	-	2.03677	-	-	0.904978	5.18875	6.74537	1.93649	58.8693	0.914991	3.27872	1.54534	1.53432	Similar to BCL-2 binding anthanogene-1.	chr01	39483848	39484629	+	Molecular Function: protein binding (GO:0005515)	Ubiquitin (IPR000626), Ubiquitin supergroup (IPR019955)
LOC_Os01g68269.1	1.01851	-	-1.17562	-	419.91	379.816	1066.73	1079.59	443.069	795.128	255.74	523.87	492.518	expressed protein	Chr1	39670739	39672248	#N/A	#N/A	#N/A
LOC_Os01g68720.1	-	2.31293	1.10812	0.844574	0	0	0	2.90474	91.9188	101.564	321.314	108.174	366.703	Conserved hypothetical protein.	chr01	39918940	39920664	-	0	0
LOC_Os01g68740.1	-	2.39849	-	-	21.7195	0	0	5.80948	132.198	122.609	479.786	43.2695	135.021	Similar to loricrin.	chr01	39926253	39927260	-	0	0
LOC_Os01g69080.1	0.816724	-	-	-	1258.82	751.33	1622.74	1622.78	1504.78	498.67	566.126	2365.92	2476.4	Similar to Acyl-[acyl-carrier-protein] desaturase, chloroplast precursor (EC 1.14.19.2) (Stearoyl-ACP desaturase) (Delta(9) stearoyl-acyl carrier protein desaturase).	chr01	40146818	40150808	-	Biological Process: fatty acid metabolic process (GO:0006631), Biological Process: oxidation-reduction process (GO:0055114), Molecular Function: oxidoreductase activity (GO:0016491), Molecular Function: acyl-[acyl-carrier-protein] desaturase activity (GO:0045300), Molecular Function: transition metal ion binding (GO:0046914)	Fatty acid desaturase, type 2 (IPR005067), Ferritin/ribonucleotide reductase-like (IPR009078), Ribonucleotide reductase-related (IPR012348)
LOC_Os01g70110.1	-	-	-0.79816	-	225.339	183.682	319.923	272.077	362.511	868.327	430.605	344.611	355.963	No apical meristem (NAM) protein domain containing protein.	chr01	40572822	40573816	+	Biological Process: regulation of transcription, DNA-dependent (GO:0006355), Molecular Function: DNA binding (GO:0003677)	No apical meristem (NAM) protein (IPR003441)
LOC_Os01g70790.1	-	1.58312	-	-0.661518	445.249	699.443	618.647	897.564	3659.19	822.577	1057.93	3090.68	1647.86	C2 calcium-dependent membrane targeting domain containing protein.	chr01	40973410	40974780	-	Molecular Function: protein binding (GO:0005515)	C2 calcium-dependent membrane targeting (IPR000008), C2 calcium/lipid-binding domain, CaLB (IPR008973)
LOC_Os01g71474.1	-	-	0.971573	-	3.61991	28.0192	73.2354	35.8251	131.165	2.74497	49.1808	0	0	Similar to Beta glucanase precursor (EC 3.2.1.73) (Fragment).	chr01	41398051	41398544	-	Biological Process: carbohydrate metabolic process (GO:0005975), Molecular Function: catalytic activity (GO:0003824), Molecular Function: hydrolase activity, hydrolyzing O-glycosyl compounds (GO:0004553), Molecular Function: cation binding (GO:0043169)	Glycoside hydrolase, family 17 (IPR000490), Glycoside hydrolase, subgroup, catalytic domain (IPR013781), Glycoside hydrolase, superfamily (IPR017853)
LOC_Os01g71670.1	-	-	-	-0.857111	2.71493	26.9815	11.5635	6.77772	1.0328	7.31993	4.37163	506.872	164.173	Similar to Beta-1,3-glucanase precursor.	chr01	41533329	41535615	-	Biological Process: carbohydrate metabolic process (GO:0005975), Molecular Function: catalytic activity (GO:0003824), Molecular Function: hydrolase activity, hydrolyzing O-glycosyl compounds (GO:0004553), Molecular Function: cation binding (GO:0043169)	Glycoside hydrolase, family 17 (IPR000490), Glycoside hydrolase, subgroup, catalytic domain (IPR013781), Glycoside hydrolase, superfamily (IPR017853)
LOC_Os01g71840.1	-	-	-0.897197	-	57.9186	24.906	30.836	4.84123	10.328	44.8346	4.37163	71.0856	49.0984	Similar to OSIGBa0115K01-H0319F09.21 protein.	chr01	41614160	41628483	+	0	0
LOC_Os01g72150.1	-	-	-	0.642227	1.80996	13.4907	4.81812	0.968246	0	0	0	50.9962	162.638	Conserved hypothetical protein.	chr01	41846413	41847329	+	0	0
LOC_Os01g72360.1	-	2.2744	-	-	3.61991	11.4152	4.81812	43.5711	449.266	40.2596	46.995	18.5441	6.1373	Conserved hypothetical protein.	chr01	41972004	41973019	+	0	0
LOC_Os01g72530.1	-	-	-	-0.925125	5.42987	122.454	101.181	127.808	278.855	190.318	234.975	752.581	236.286	Similar to Calmodulin-like protein (Fragment).	chr01	42074192	42074866	-	Molecular Function: calcium ion binding (GO:0005509)	Calcium-binding EF-hand (IPR002048), EF-hand-like domain (IPR011992), EF-Hand 1, calcium-binding site (IPR018247), EF-hand (IPR018248), EF-HAND 2 (IPR018249)
LOC_Os01g72910.1	-0.988404	-	-	-	2.71493	198.21	59.7447	103.602	180.739	108.884	181.422	177.714	151.898	Similar to Ci21A protein.	chr01	42282832	42283619	+	Biological Process: response to stress (GO:0006950)	ABA/WDS induced protein (IPR003496)
LOC_Os01g73170.1	-	1.37747	-	-	0	1771.44	1456.04	721.343	2397.12	3215.28	5143.22	0	0	Similar to Peroxidase 12 precursor (EC 1.11.1.7) (Atperox P12) (PRXR6) (ATP4a).	chr01	42429502	42432547	+	Biological Process: response to oxidative stress (GO:0006979), Biological Process: oxidation-reduction process (GO:0055114), Molecular Function: peroxidase activity (GO:0004601), Molecular Function: heme binding (GO:0020037)	Plant peroxidase (IPR000823), Haem peroxidase, plant/fungal/bacterial (IPR002016), Twin-arginine translocation pathway, signal sequence (IPR006311), Haem peroxidase (IPR010255), Peroxidases heam-ligand binding site (IPR019793), Peroxidase, active site (IPR019794)
LOC_Os01g73200.1	-0.92261	1.38719	0.792365	-	8.1448	307.174	112.744	319.521	1084.44	699.053	1384.71	375.518	1268.89	Similar to Peroxidase BP 1 precursor.	chr01	42441660	42442936	+	Biological Process: response to oxidative stress (GO:0006979), Biological Process: oxidation-reduction process (GO:0055114), Molecular Function: peroxidase activity (GO:0004601), Molecular Function: heme binding (GO:0020037)	Plant peroxidase (IPR000823), Haem peroxidase, plant/fungal/bacterial (IPR002016), Haem peroxidase (IPR010255), Peroxidases heam-ligand binding site (IPR019793), Peroxidase, active site (IPR019794)
LOC_Os01g73950.1	-0.852875	-	-	-	46.1539	65.3782	14.4544	12.5872	15.4919	53.9845	43.7163	33.9975	33.7551	Pentatricopeptide repeat domain containing protein.	chr01	42837595	42842605	-	Molecular Function: binding (GO:0005488)	Pentatricopeptide repeat (IPR002885), Tetratricopeptide-like helical (IPR011990)
LOC_Os01g74370.1	-	1.81807	-	-	0	16.604	14.4544	9.68246	85.722	4.57496	10.9291	46.3602	30.6865	Protein of unknown function DUF966 family protein.	chr01	43078873	43080400	-	0	Protein of unknown function DUF966 (IPR010369), Uncharacterised conserved protein UCP031043 (IPR021182)
LOC_Os02g01332.1	-0.802196	-	-	-	228.959	700.481	321.85	164.602	209.657	298.287	333.336	343.065	386.65	Similar to 60S ribosomal protein L9 (Gibberellin-regulated protein GA).	chr02	180352	183440	-	Biological Process: translation (GO:0006412), Cellular Component: intracellular (GO:0005622), Cellular Component: ribosome (GO:0005840), Molecular Function: structural constituent of ribosome (GO:0003735), Molecular Function: rRNA binding (GO:0019843)	Ribosomal protein L6 (IPR000702), Ribosomal protein L6, conserved site-2 (IPR002359), Ribosomal protein L6, alpha-beta domain (IPR020040)
LOC_Os02g02110.1	-	1.64606	-	-	47.9638	0	0	24.2061	134.263	5.48995	5.46453	105.083	75.1819	Hypothetical gene.	chr02	626299	630711	+	0	0
LOC_Os02g02120.1	-	1.79381	-	-	0	34.2457	19.2725	38.7298	231.346	166.528	249.183	108.174	196.393	Serine/threonine protein kinase-related domain containing protein.	chr02	627685	630534	-	Biological Process: protein phosphorylation (GO:0006468), Molecular Function: protein kinase activity (GO:0004672), Molecular Function: protein serine/threonine kinase activity (GO:0004674), Molecular Function: calcium ion binding (GO:0005509), Molecular Function: protein binding (GO:0005515), Molecular Function: ATP binding (GO:0005524), Molecular Function: transferase activity, transferring pho…	EGF-type aspartate/asparagine hydroxylation site (IPR000152), Protein kinase, catalytic domain (IPR000719), EGF-like calcium-binding (IPR001881), Epidermal growth factor-like (IPR006210), Serine/threonine-protein kinase, active site (IPR008271), Protein kinase-like domain (IPR011009), Protein kinase, ATP binding site (IPR017441), Serine/threonine-protein kinase-like domain (IPR017442), EGF-like c…
LOC_Os02g03020.1	0.801475	-	-	-	338.462	236.607	522.284	524.789	528.791	1868.41	1393.46	1284.18	803.986	EF-Hand type domain containing protein.	chr02	1187089	1187904	-	Molecular Function: calcium ion binding (GO:0005509)	EF-hand-like domain (IPR011992), EF-Hand 1, calcium-binding site (IPR018247), EF-HAND 2 (IPR018249)
LOC_Os02g04130.1	-	1.60701	-	-	15.3846	32.1702	43.3631	50.3488	237.543	93.3291	171.586	180.805	70.5789	DUF1645 family protein, Regulation of stress-tolerance and grain length	chr02	1799750	1800811	-	0	Protein of unknown function DUF1645, plant (IPR012442)
LOC_Os02g06580.1	-	-1.9246	-	-	9.95476	37.359	23.127	58.0948	3.09839	15.5549	10.9291	13.9081	3.06865	Actin-binding FH2 domain containing protein.	chr02	3291235	3295426	+	Biological Process: cellular component organization (GO:0016043), Biological Process: actin cytoskeleton organization (GO:0030036), Molecular Function: actin binding (GO:0003779)	Actin-binding FH2/DRF autoregulatory (IPR003104), Actin-binding FH2 (IPR015425)
LOC_Os02g08270.1	-	-1.78018	-	-	7.23982	73.6802	45.2903	54.2218	4.13118	6.40494	3.27872	0	0	Glutamine amidotransferase class-I domain containing protein.	chr02	4390150	4393564	-	0	Glutamine amidotransferase type 1 (IPR017926)
LOC_Os02g09590.1	0.899606	-	-	-	1224.44	616.423	1470.49	1672.16	1775.38	880.222	890.719	1633.42	1870.34	Similar to Chloroplast 30S ribosomal protein S21 (Fragment).	chr02	4936530	4937799	-	Biological Process: translation (GO:0006412), Cellular Component: intracellular (GO:0005622), Cellular Component: ribosome (GO:0005840), Molecular Function: structural constituent of ribosome (GO:0003735)	Ribosomal protein S21 (IPR001911)
LOC_Os02g10310.1	0.979751	-	-	-	123.982	66.4159	212.961	360.187	114.64	44.8346	45.9021	355.428	351.36	Similar to Fumarylacetoacetase (Fragment).	chr02	5415009	5418652	-	Biological Process: metabolic process (GO:0008152), Biological Process: aromatic amino acid family metabolic process (GO:0009072), Molecular Function: catalytic activity (GO:0003824), Molecular Function: fumarylacetoacetase activity (GO:0004334)	Fumarylacetoacetase, C-terminal (IPR002529), Fumarylacetoacetase (IPR005959), Fumarylacetoacetase, C-terminal-related (IPR011234), Fumarylacetoacetase, N-terminal (IPR015377)
LOC_Os02g11640.1	-	-1.72685	-	-	1.80996	2.0755	11.5635	120.062	18.5903	28.3647	3.27872	173.078	165.707	UDP-glucuronosyl/UDP-glucosyltransferase family protein.	chr02	5978219	5979957	-	Biological Process: metabolic process (GO:0008152), Molecular Function: transferase activity, transferring hexosyl groups (GO:0016758)	UDP-glucuronosyl/UDP-glucosyltransferase (IPR002213)
LOC_Os02g11770.1	0.79744	-	0.969518	-	167.421	305.098	662.01	8.71421	51.6398	252.538	621.864	179.259	191.791	Conserved hypothetical protein.	chr02	6078179	6079111	-	0	0
LOC_Os02g12560.1	-	1.71234	-	-	0.904978	9.33974	13.4907	17.4284	112.575	73.1993	137.706	143.717	150.364	0	chr02	6566133	6566588	-	0	0
LOC_Os02g12650.1	0.870038	-1.88223	-	-	75.1132	50.8497	148.398	217.855	32.0167	25.6198	26.2298	151.443	148.829	Peptidase M1, membrane alanine aminopeptidase family protein.	chr02	6599225	6606516	+	Biological Process: proteolysis (GO:0006508), Biological Process: lipid transport (GO:0006869), Molecular Function: lipid transporter activity (GO:0005319), Molecular Function: metallopeptidase activity (GO:0008237), Molecular Function: zinc ion binding (GO:0008270)	Peptidase M1, alanine aminopeptidase/leukotriene A4 hydrolase (IPR001930), Vitellinogen, superhelical (IPR011030), Peptidase M1, membrane alanine aminopeptidase, N-terminal (IPR014782)
LOC_Os02g14990.1	-	-	-1.00633	-	9.04978	11.4152	12.5271	9.68246	16.5247	73.1993	13.1149	24.7254	18.4119	zinc finger, C3HC4 type domain containing protein, expressed	Chr02	8363904	8363275	#N/A	#N/A	#N/A
LOC_Os02g15110.1	-	-	-1.08532	-	36.1991	14.5285	15.418	1.93649	4.13118	113.459	25.1368	0	1.53432	Similar to RING-H2 finger protein ATL5H.	chr02	8416954	8417585	-	Molecular Function: protein binding (GO:0005515), Molecular Function: zinc ion binding (GO:0008270)	Zinc finger, RING-type (IPR001841), Zinc finger, RING/FYVE/PHD-type (IPR013083), Zinc finger, C3HC4 RING-type (IPR018957)
LOC_Os02g15290.1	-	1.80838	-	0.58277	3.61991	1.03775	9.63624	10.6507	89.8532	19.2148	29.5085	12.3627	88.9908	Similar to Tobacco rattle virus-induced protein variant 2.	chr02	8541338	8542125	-	0	VQ (IPR008889)
LOC_Os02g15860.1	-	-	-1.16595	-	12.6697	120.379	67.4537	436.679	791.121	149.144	32.7872	0	0	Conserved hypothetical protein.	chr02	8973633	8977322	+	0	0
LOC_Os02g16995.1	0.870895	-	-	-	35.2941	16.604	72.2718	7.74597	16.5247	41.1746	43.7163	3.09068	9.20594	Hypothetical gene.	chr02	9708752	9709903	+	0	0
LOC_Os02g17000.1	-	2.58288	-	-	25.3394	9.33974	12.5271	8.71421	209.657	0	0	23.1801	82.8535	Similar to Subtilase.	chr02	9712632	9715959	-	Biological Process: proteolysis (GO:0006508), Biological Process: negative regulation of catalytic activity (GO:0043086), Molecular Function: serine-type endopeptidase activity (GO:0004252), Molecular Function: identical protein binding (GO:0042802)	Peptidase S8/S53, subtilisin/kexin/sedolisin (IPR000209), Proteinase inhibitor I9, subtilisin propeptide (IPR010259), Peptidase S8, subtilisin-related (IPR015500)
LOC_Os02g18540.1	-	-	0.988661	-	61.5385	10.3775	24.0906	1.93649	20.6559	13.7249	72.1318	9.27204	21.4805	Conserved hypothetical protein.	chr02	10807538	10810831	+	0	0
LOC_Os02g20040.1	1.1411	-	-	-	7.23982	37.359	180.198	95.8563	26.8527	11.8949	4.37163	114.355	118.143	Eggshell protein family protein.	chr02	11798895	11799847	-	0	0
LOC_Os02g20420.1	-	-1.67759	-	-	35.2941	0	0	43.5711	3.09839	2.74497	12.022	44.8149	10.7403	Conserved hypothetical protein.	chr02	12039257	12046981	-	0	0
LOC_Os02g21040.1	-	1.62042	-	-	36.1991	55.0007	49.1448	91.0151	412.085	225.088	251.368	335.339	277.713	Peptidase A1 domain containing protein.	chr02	12464431	12466397	+	Biological Process: proteolysis (GO:0006508), Molecular Function: aspartic-type endopeptidase activity (GO:0004190)	Peptidase A1 (IPR001461), Peptidase aspartic, catalytic (IPR009007), Peptidase aspartic (IPR021109)
LOC_Os02g22160.1	-	1.60792	-	-	2.71493	13.4907	10.5999	32.9204	165.247	136.334	198.909	112.81	119.677	Protein of unknown function DUF266, plant family protein.	chr02	13200808	13203751	+	Cellular Component: membrane (GO:0016020), Molecular Function: acetylglucosaminyltransferase activity (GO:0008375)	Glycosyl transferase, family 14 (IPR003406)
LOC_Os02g24632.1	-	-	-0.855812	-	37.1041	17.6417	27.9451	29.0474	35.115	619.449	285.249	40.1788	72.1132	photosystem II 44 kDa reaction center protein, putative, expressed	Chr02	14286627	14285072	#N/A	#N/A	#N/A
LOC_Os02g24636.1	-	-	-	-0.581872	104.977	2.0755	0	1.93649	295.38	9.14991	193.444	92.7204	15.3432	expressed protein	Chr02	14288188	14287886	#N/A	#N/A	#N/A
LOC_Os02g29450.1	-	-	0.959258	-	0	0	1.92725	0.968246	15.4919	22.8748	89.6183	18.5441	35.2895	Hypothetical conserved gene.	chr02	17487632	17488714	+	0	0
LOC_Os02g30470.1	-	-	-0.913788	-	0	9.33974	6.74537	0.968246	0	43.9196	2.18581	6.18136	6.1373	Similar to OSIGBa0075F02.3 protein.	chr02	18145538	18146073	-	0	Protein of unknown function DUF3339 (IPR021775)
LOC_Os02g30600.1	-	-	-0.937003	-	37.1041	59.1517	78.0536	13.5554	30.9839	231.493	87.4325	49.4509	41.4267	Protein of unknown function DUF3339 domain containing protein.	chr02	18211500	18211991	+	0	Protein of unknown function DUF3339 (IPR021775)
LOC_Os02g32520.1	-	-2.18444	-	-0.723096	33.4842	194.059	179.234	490.901	54.7382	0	0	667.587	296.125	Similar to ATP-dependent Clp protease ATP-binding subunit.	chr02	19251968	19256233	+	Biological Process: protein metabolic process (GO:0019538), Molecular Function: nucleotide binding (GO:0000166), Molecular Function: ATP binding (GO:0005524), Molecular Function: nucleoside-triphosphatase activity (GO:0017111)	Chaperonin ClpA/B (IPR001270), ATPase, AAA+ type, core (IPR003593), ATPase, AAA-type, core (IPR003959), Clp, N-terminal (IPR004176), ATPase, AAA-2 (IPR013093), Chaperonin ClpA/B, conserved site (IPR018368), Clp ATPase, C-terminal (IPR019489), Double Clp-N motif (IPR023150)
LOC_Os02g32980.1	-	1.59636	-	-	87.7829	118.303	111.78	160.729	687.842	678.009	700.553	0	0	Germin-like protein, Fungal blast and bacterial blight resistance	chr02	19597550	19598541	-	Molecular Function: manganese ion binding (GO:0030145), Molecular Function: nutrient reservoir activity (GO:0045735)	Germin (IPR001929), RmlC-like jelly roll fold (IPR014710), RmlC-like cupin domain (IPR011051), Cupin 1 (IPR006045)
LOC_Os02g33680.1	-	1.50324	-	-	9.95476	17.6417	27.9451	70.6819	289.183	65.8794	55.7382	92.7204	46.0297	Similar to Arm repeat-containing protein.	chr02	20082159	20083676	+	Biological Process: protein ubiquitination (GO:0016567), Cellular Component: ubiquitin ligase complex (GO:0000151), Molecular Function: ubiquitin-protein ligase activity (GO:0004842), Molecular Function: binding (GO:0005488)	U box domain (IPR003613), Armadillo-like helical (IPR011989), Zinc finger, RING/FYVE/PHD-type (IPR013083), Armadillo-type fold (IPR016024)
LOC_Os02g33820.1	-	2.06188	0.99046	-	709.503	511.61	510.721	518.012	3595.16	1273.67	3048.12	4181.69	3995.38	Abscisic stress ripening protein 1.	chr02	20165666	20166649	-	Biological Process: response to stress (GO:0006950)	ABA/WDS induced protein (IPR003496)
LOC_Os02g34790.1	-	-	0.977566	-	1.80996	1.03775	0.963624	0.968246	13.4263	42.0896	136.613	52.5416	138.089	Protein kinase, catalytic domain domain containing protein.	chr02	20857044	20858995	-	Biological Process: protein phosphorylation (GO:0006468), Molecular Function: protein kinase activity (GO:0004672), Molecular Function: protein serine/threonine kinase activity (GO:0004674), Molecular Function: protein tyrosine kinase activity (GO:0004713), Molecular Function: protein binding (GO:0005515), Molecular Function: ATP binding (GO:0005524), Molecular Function: transferase activity, tra…	Protein kinase, catalytic domain (IPR000719), Leucine-rich repeat (IPR001611), Serine/threonine-protein kinase, catalytic domain (IPR002290), Tyrosine-protein kinase, active site (IPR008266), Protein kinase-like domain (IPR011009), Concanavalin A-like lectin/glucanase, subgroup (IPR013320), Protein kinase, ATP binding site (IPR017441), Serine/threonine-protein kinase-like domain (IPR017442), Tyro…
LOC_Os02g35530.1	-	-	-0.990037	-	43.4389	74.7179	75.1627	0	8.26236	64.0494	9.83616	0	6.1373	Hypothetical conserved gene.	chr02	21365479	21366789	+	Molecular Function: protein binding (GO:0005515)	F-box domain, cyclin-like (IPR001810), Kelch repeat type 1 (IPR006652), Galactose oxidase, beta-propeller (IPR015916), F-box domain, Skp2-like (IPR022364)
LOC_Os02g36110.1	-	2.26068	-	-	3.61991	0	0	5.80948	110.509	200.383	349.73	129.809	673.568	Cytochrome P450 family protein.	chr02	21740304	21741960	+	Biological Process: oxidation-reduction process (GO:0055114), Molecular Function: iron ion binding (GO:0005506), Molecular Function: electron carrier activity (GO:0009055), Molecular Function: oxidoreductase activity, acting on paired donors, with incorporation or reduction of molecular oxygen (GO:0016705), Molecular Function: heme binding (GO:0020037)	Cytochrome P450 (IPR001128), Cytochrome P450, E-class, group I (IPR002401), Cytochrome P450, conserved site (IPR017972)
LOC_Os02g36190.1	-	1.61383	0.802576	-	72.3982	29.057	30.836	32.9204	166.28	411.746	834.981	0	0	Cytochrome P450 family protein.	chr02	21810375	21813457	-	Biological Process: oxidation-reduction process (GO:0055114), Molecular Function: iron ion binding (GO:0005506), Molecular Function: electron carrier activity (GO:0009055), Molecular Function: oxidoreductase activity, acting on paired donors, with incorporation or reduction of molecular oxygen (GO:0016705), Molecular Function: heme binding (GO:0020037)	Cytochrome P450 (IPR001128), Cytochrome P450, E-class, group I (IPR002401), Cytochrome P450, conserved site (IPR017972)
LOC_Os02g36340.1	0.8613	-	-	-	61.5385	34.2457	109.853	82.3009	78.4925	10.0649	10.9291	117.446	93.5938	Similar to Riboflavin biosynthesis protein ribA, chloroplast precursor [Includes: GTP cyclohydrolase II (EC 3.5.4.25); 3,4-dihydroxy-2-butanone 4- phosphate synthase (DHBP synthase)].	chr02	21930667	21935565	-	Biological Process: riboflavin biosynthetic process (GO:0009231), Molecular Function: GTP cyclohydrolase II activity (GO:0003935), Molecular Function: 3,4-dihydroxy-2-butanone-4-phosphate synthase activity (GO:0008686)	3,4-dihydroxy-2-butanone 4-phosphate synthase, RibB (IPR000422), GTP cyclohydrolase II, RibA (IPR000926), DHBP synthase RibB-like alpha/beta domain (IPR017945)
LOC_Os02g36830.1	0.867628	-	-	-	9.04978	4.151	47.2176	14.5237	41.3118	1.82998	7.65034	12.3627	30.6865	cytokinin-O-glucosyltransferase 2, putative, expressed	Chr02	22215057	22217951	#N/A	#N/A	#N/A
LOC_Os02g37060.1	0.943894	-	-	-	1496.83	813.595	2034.21	1124.13	2660.48	1485.95	1179.25	458.966	1871.88	Similar to photosystem II 5 kD protein.	chr02	22390373	22390985	+	0	0
LOC_Os02g37190.1	-	-	0.92595	-	0	0	0	0	119.804	2.74497	44.8092	43.2695	331.414	Conserved hypothetical protein.	chr02	22477790	22478946	-	0	0
LOC_Os02g37330.1	-	1.64345	-	-	114.027	24.906	71.3082	72.6184	342.888	305.607	292.899	174.623	161.104	Heavy metal transport/detoxification protein domain containing protein.	chr02	22562006	22562946	-	Biological Process: metal ion transport (GO:0030001), Molecular Function: metal ion binding (GO:0046872)	Heavy metal-associated domain, HMA (IPR006121)
LOC_Os02g39490.1	-	1.87888	-	-	18.0996	11.4152	18.3089	6.77772	75.3941	32.9397	79.7822	32.4521	38.3581	Short-chain dehydrogenase/reductase SDR domain containing protein.	chr02	23829191	23834725	-	Biological Process: metabolic process (GO:0008152), Molecular Function: nucleotide binding (GO:0000166), Molecular Function: oxidoreductase activity (GO:0016491)	Short-chain dehydrogenase/reductase SDR (IPR002198), Glucose/ribitol dehydrogenase (IPR002347), NAD(P)-binding domain (IPR016040), Short-chain dehydrogenase/reductase, conserved site (IPR020904)
LOC_Os02g39850.1	-	-	-	0.643737	118.552	323.778	420.14	1325.53	1961.28	620.364	998.916	1106.46	2028.38	Similar to Hydroxyanthranilate hydroxycinnamoyltransferase 3.	chr02	24080704	24084615	+	Molecular Function: transferase activity, transferring acyl groups other than amino-acyl groups (GO:0016747)	Transferase (IPR003480), Chloramphenicol acetyltransferase-like domain (IPR023213)
LOC_Os02g41510.1	-0.89592	1.67114	-	-	0	76.7934	17.3452	43.5711	224.117	164.698	249.183	43.2695	38.3581	R2R3-type MYB transcription factor, Negative regulation of cold tolerance	chr02	24878777	24879932	-	Molecular Function: DNA binding (GO:0003677)	Homeobox domain-like (IPR009057), SANT/Myb domain (IPR001005), Myb domain (IPR017930)
LOC_Os02g41670.1	-	1.84115	-	-	0	53.963	28.9087	73.5867	429.643	99.7341	169.4	128.263	141.158	Similar to Phenylalanine ammonia-lyase.	chr02	24993130	24995329	-	Biological Process: L-phenylalanine catabolic process (GO:0006559), Biological Process: biosynthetic process (GO:0009058), Cellular Component: cytoplasm (GO:0005737), Molecular Function: catalytic activity (GO:0003824), Molecular Function: ammonia-lyase activity (GO:0016841)	Phenylalanine/histidine ammonia-lyase (IPR001106), Phenylalanine ammonia-lyase (IPR005922), L-Aspartase-like (IPR008948), Phenylalanine/histidine ammonia-lyases, active site (IPR022313), Phenylalanine ammonia-lyase, shielding domain (IPR023144), L-Aspartase-like, N-terminal (IPR024083)
LOC_Os02g41954.1	-1.00622	1.67696	-	-	11.7647	1120.77	406.649	36.7933	195.198	150.059	126.777	1.54534	3.06865	2OG-Fe(II) oxygenase domain containing protein.	chr02	25200605	25203742	-	Biological Process: oxidation-reduction process (GO:0055114), Molecular Function: oxidoreductase activity (GO:0016491), Molecular Function: oxidoreductase activity, acting on paired donors, with incorporation or reduction of molecular oxygen, 2-oxoglutarate as one donor, and incorporation of one atom each of oxygen into both donors (GO:0016706)	Oxoglutarate/iron-dependent oxygenase (IPR005123)
LOC_Os02g41954.2	-0.919143	-	-	-	0.904978	232.456	81.908	10.6507	27.8855	9.14991	5.46453	7.7267	9.20594	2OG-Fe(II) oxygenase domain containing protein.	chr02	25200605	25203742	-	Biological Process: oxidation-reduction process (GO:0055114), Molecular Function: oxidoreductase activity (GO:0016491), Molecular Function: oxidoreductase activity, acting on paired donors, with incorporation or reduction of molecular oxygen, 2-oxoglutarate as one donor, and incorporation of one atom each of oxygen into both donors (GO:0016706)	Oxoglutarate/iron-dependent oxygenase (IPR005123)
LOC_Os02g42190.1	-	2.09364	-	-	47.0589	2.0755	11.5635	39.6981	332.56	177.508	277.598	162.261	128.883	Protein kinase, catalytic domain domain containing protein.	chr02	25374692	25377893	-	Biological Process: protein phosphorylation (GO:0006468), Molecular Function: protein kinase activity (GO:0004672), Molecular Function: protein serine/threonine kinase activity (GO:0004674), Molecular Function: protein tyrosine kinase activity (GO:0004713), Molecular Function: calcium ion binding (GO:0005509), Molecular Function: protein binding (GO:0005515), Molecular Function: ATP binding (GO:0…	Protein kinase, catalytic domain (IPR000719), EGF-like calcium-binding (IPR001881), Serine/threonine-protein kinase, catalytic domain (IPR002290), Epidermal growth factor-like (IPR006210), Serine/threonine-protein kinase, active site (IPR008271), Protein kinase-like domain (IPR011009), Concanavalin A-like lectin/glucanase, subgroup (IPR013320), Protein kinase, ATP binding site (IPR017441), Serine…
LOC_Os02g42290.1	-	-1.69598	-	-	28.9593	33.208	24.0906	35.8251	1.0328	20.1298	15.3007	63.3589	19.9462	Similar to ATP-dependent Clp protease proteolytic subunit (EC 3.4.21.92) (Endopeptidase Clp).	chr02	25431343	25432503	+	Biological Process: proteolysis (GO:0006508), Molecular Function: serine-type endopeptidase activity (GO:0004252)	Peptidase S14, ClpP (IPR001907), Peptidase S14, ClpP, active site (IPR018215), Peptidase S14/S49 (IPR023562)
LOC_Os02g42450.1	-	-	-0.943762	-	2.71493	6.22649	7.70899	9.68246	12.3935	54.8995	7.65034	41.7242	49.0984	Similar to OSIGBa0135K14.7 protein.	chr02	25539579	25540404	+	0	Barwin-related endoglucanase (IPR009009)
LOC_Os02g43740.1	-	-1.94447	-	-	9.04978	108.964	65.5264	109.412	11.3608	41.1746	25.1368	20.0894	27.6178	Similar to Protein kinase KIPK.	chr02	26393146	26396486	+	Biological Process: protein phosphorylation (GO:0006468), Molecular Function: protein kinase activity (GO:0004672), Molecular Function: protein serine/threonine kinase activity (GO:0004674), Molecular Function: ATP binding (GO:0005524), Molecular Function: transferase activity, transferring phosphorus-containing groups (GO:0016772)	Protein kinase, catalytic domain (IPR000719), Serine/threonine-protein kinase, catalytic domain (IPR002290), Serine/threonine-protein kinase, active site (IPR008271), Protein kinase-like domain (IPR011009), Serine/threonine-protein kinase-like domain (IPR017442)
LOC_Os02g43820.1	-0.953536	-	-	-	35.2941	539.63	201.397	147.173	101.214	123.524	73.2247	432.695	368.238	Similar to Ap25.	chr02	26456470	26457942	+	0	0
LOC_Os02g44155.1	-	-	-0.979365	-	68.7783	26.9815	64.5628	10.6507	6.19677	107.969	29.5085	6.18136	12.2746	Hypothetical conserved gene.	chr02	26726617	26727204	+	0	0
LOC_Os02g44370.1	-	-1.60014	-	-	23.5294	33.208	99.2533	228.506	48.5414	43.0046	27.3227	142.171	130.418	GRAS (GAI-RGA-SCR) plant-specific transcription factor, Maintenance of shoot apical meristem indeterminacy, Regulation of vegetative to reproductive phase change	chr02	26852082	26854948	+	0	Transcription factor GRAS (IPR005202)
LOC_Os02g44720.1	-	1.81958	-	-	11.7647	1.03775	0.963624	12.5872	101.214	0.914991	8.74325	6.18136	4.60297	Alcohol dehydrogenase superfamily, zinc-containing protein.	chr02	27097794	27098562	-	0	0
LOC_Os02g45000.1	-	-	-	0.718738	237.104	232.456	304.505	916.929	784.925	333.972	363.938	356.974	771.765	Protein of unknown function DUF295 domain containing protein.	chr02	27262061	27263495	+	0	Protein of unknown function DUF295 (IPR005174)
LOC_Os02g45450.1	-	1.59429	-	-	0.904978	0	6.74537	140.396	603.153	0	1.09291	4.63602	0	Similar to CRT/DRE binding factor 1.	chr02	27652935	27654206	+	Biological Process: regulation of transcription, DNA-dependent (GO:0006355), Molecular Function: DNA binding (GO:0003677), Molecular Function: sequence-specific DNA binding transcription factor activity (GO:0003700)	Pathogenesis-related transcriptional factor/ERF, DNA-binding (IPR001471), DNA-binding, integrase-type (IPR016177)
LOC_Os02g45750.1	-	1.40216	-	-	258.824	97.5484	139.725	304.029	1048.29	650.559	977.058	916.387	1232.06	Peptidoglycan-binding Lysin subgroup domain containing protein.	chr02	27837694	27838482	+	Biological Process: cell wall macromolecule catabolic process (GO:0016998)	Peptidoglycan-binding Lysin subgroup (IPR002482), Peptidoglycan-binding lysin domain (IPR018392)
LOC_Os02g45780.1	-	1.58423	-	-	5.42987	26.9815	19.2725	58.0948	263.363	48.4945	95.0829	37.0882	30.6865	RING-type E3 ligase, Negative regulation of cuticular wax biosynthesis, Drought stress response	chr02	27887212	27888250	-	0	Zinc finger, RING/FYVE/PHD-type (IPR013083), Zinc finger, RING-type (IPR001841)
LOC_Os02g46210.1	-	1.91697	-	-	19.9095	6.22649	20.2361	0.968246	46.4758	24.7048	55.7382	71.0856	23.0149	Protein of unknown function DUF581 family protein.	chr02	28153289	28154410	-	0	Protein of unknown function DUF581 (IPR007650)
LOC_Os02g46680.1	-0.840491	-	-	-	1.80996	56.0384	10.5999	40.6663	29.9511	1.82998	1.09291	10.8174	12.2746	Hypothetical conserved gene.	chr02	28487586	28498618	-	Biological Process: transport (GO:0006810), Biological Process: transmembrane transport (GO:0055085), Cellular Component: integral to membrane (GO:0016021), Molecular Function: nucleotide binding (GO:0000166), Molecular Function: ATP binding (GO:0005524), Molecular Function: ATPase activity (GO:0016887), Molecular Function: nucleoside-triphosphatase activity (GO:0017111), Molecular Function: ATPa…	ABC transporter, transmembrane domain (IPR001140), ABC transporter-like (IPR003439), ATPase, AAA+ type, core (IPR003593), ABC transporter, transmembrane domain, type 1 (IPR011527), ABC transporter, conserved site (IPR017871), ABC transporter, integral membrane type 1 (IPR017940)
LOC_Os02g47780.1	-	-1.66918	-	-	0	22.8305	17.3452	57.1265	6.19677	9.14991	15.3007	92.7204	69.0446	Alpha/beta hydrolase family protein.	chr02	29224218	29226240	-	0	Alpha/beta hydrolase fold-1 (IPR000073)
LOC_Os02g47920.1	-	-	-1.0042	-	87.7829	15.5662	11.5635	72.6184	73.3285	166.528	52.4595	47.9055	87.4565	Exonuclease domain containing protein.	chr02	29318628	29320855	+	Cellular Component: intracellular (GO:0005622), Molecular Function: nucleic acid binding (GO:0003676), Molecular Function: exonuclease activity (GO:0004527), Molecular Function: zinc ion binding (GO:0008270)	Exonuclease (IPR006055), Zinc finger, C2H2 (IPR007087), Ribonuclease H-like (IPR012337), Exonuclease, RNase T/DNA polymerase III (IPR013520)
LOC_Os02g48150.1	-	-	-0.895077	-	66.9684	238.682	267.888	202.363	444.102	628.599	277.598	361.61	432.679	Conserved hypothetical protein.	chr02	29471779	29472570	-	0	0
LOC_Os02g48690.1	-	1.93708	0.934015	-	15.3846	12.453	22.1634	33.8886	242.707	271.752	641.536	489.873	768.696	expressed protein	Chr02	29805286	29808103	#N/A	#N/A	#N/A
LOC_Os02g48870.1	-	1.49846	-	-	3.61991	5.18875	7.70899	47.444	201.395	76.8593	149.728	105.083	64.4416	Peptidase A1 domain containing protein.	chr02	29892488	29894313	-	Biological Process: proteolysis (GO:0006508), Molecular Function: aspartic-type endopeptidase activity (GO:0004190)	Peptidase A1 (IPR001461), Peptidase aspartic, active site (IPR001969), Peptidase aspartic, catalytic (IPR009007), Peptidase aspartic (IPR021109)
LOC_Os02g50374.1	-	1.63882	-	-	3.61991	3.11325	7.70899	24.2061	133.231	12.8099	22.951	24.7254	18.4119	Conserved hypothetical protein.	chr02	30765565	30766141	-	0	0
LOC_Os02g50404.1	-	1.97882	-	-	1.80996	0	4.81812	5.80948	78.4925	78.6893	107.105	94.2657	92.0594	Hypothetical conserved gene.	chr02	30784648	30785350	+	0	0
LOC_Os02g50470.1	-	2.06972	-	-	5.42987	3.11325	4.81812	41.6346	336.691	0	0	412.606	662.828	Conserved hypothetical protein.	chr02	30813485	30814718	+	0	0
LOC_Os02g50600.1	-	1.46589	-	-0.714321	36.1991	150.474	120.453	126.84	480.25	182.083	273.227	656.769	294.59	Similar to Avr9/Cf-9 rapidly elicited protein 231 precursor.	chr02	30899582	30901300	-	Molecular Function: transferase activity, transferring glycosyl groups (GO:0016757)	Glycosyl transferase, family 8 (IPR002495)
LOC_Os02g51710.1	0.858357	-	-	-	329.412	129.719	320.887	73.5867	79.5253	475.796	284.156	32.4521	44.4954	Lipoxygenase, LH2 domain containing protein.	chr02	31676474	31677436	+	Molecular Function: protein binding (GO:0005515)	Lipoxygenase, LH2 (IPR001024), Lipase/lipooxygenase, PLAT/LH2 (IPR008976)
LOC_Os02g51930.1	-	-1.55224	-	-	7.23982	45.661	29.8723	403.759	96.05	33.8547	15.3007	140.626	61.373	UDP-glucuronosyl/UDP-glucosyltransferase domain containing protein.	chr02	31805977	31807800	+	Biological Process: metabolic process (GO:0008152), Molecular Function: transferase activity, transferring hexosyl groups (GO:0016758)	UDP-glucuronosyl/UDP-glucosyltransferase (IPR002213)
LOC_Os02g52010.1	-	-	-	-0.831666	8.1448	49.812	34.6905	333.077	796.285	40.2596	26.2298	1108.01	443.42	Phosphate-induced protein 1 conserved region family protein.	chr02	31840547	31841768	-	0	Phosphate-induced protein 1 (IPR006766)
LOC_Os02g52390.1	-	-1.59197	-	-	49.7738	2953.43	3555.77	332.108	74.3613	94.2441	74.3176	33.9975	62.9073	Similar to ATPREP2.	chr02	32068322	32069424	+	Molecular Function: catalytic activity (GO:0003824), Molecular Function: metal ion binding (GO:0046872)	Metalloenzyme, LuxS/M16 peptidase-like, metal-binding (IPR011249)
LOC_Os02g52670.1	-	1.8239	-	-	8.1448	35.2835	27.9451	55.19	325.331	11.8949	13.1149	7.7267	4.60297	Similar to Ethylene-responsive transcription factor 4 (Ethylene-responsive element binding factor 4) (Related to APETALA-2 protein 5) (EREBP-4) (AtERF4).	chr02	32204425	32205335	-	Biological Process: regulation of transcription, DNA-dependent (GO:0006355), Molecular Function: DNA binding (GO:0003677), Molecular Function: sequence-specific DNA binding transcription factor activity (GO:0003700)	Pathogenesis-related transcriptional factor/ERF, DNA-binding (IPR001471), DNA-binding, integrase-type (IPR016177)
LOC_Os02g53350.1	0.787259	-	-	-	1.80996	515.761	1086.97	13.5554	21.6887	810.682	510.387	4.63602	4.60297	Protein of unknown function DUF3464 domain containing protein.	chr02	32663482	32664208	-	0	Protein of unknown function DUF3464 (IPR021855)
LOC_Os02g54890.1	-	1.62619	-	-	142.987	191.984	191.761	159.761	705.399	385.211	297.271	483.691	274.644	Similar to Nucleotide sugar epimerase-like protein (UDP-D-glucuronate 4- epimerase) (EC 5.1.3.6).	chr02	33618590	33620085	+	Biological Process: carbohydrate metabolic process (GO:0005975), Biological Process: cellular metabolic process (GO:0044237), Molecular Function: nucleotide binding (GO:0000166), Molecular Function: catalytic activity (GO:0003824), Molecular Function: racemase and epimerase activity, acting on carbohydrates and derivatives (GO:0016857), Molecular Function: coenzyme binding (GO:0050662)	NAD-dependent epimerase/dehydratase (IPR001509), Nucleotide sugar epimerase (IPR008089), NAD(P)-binding domain (IPR016040)
LOC_Os02g56860.1	-1.05493	-	-	-	0.904978	119.341	24.0906	110.38	99.1484	43.0046	25.1368	54.0869	50.6327	Thiolase-like, subgroup domain containing protein.	chr02	34853787	34855494	+	Biological Process: fatty acid biosynthetic process (GO:0006633), Biological Process: metabolic process (GO:0008152), Biological Process: lipid biosynthetic process (GO:0008610), Cellular Component: membrane (GO:0016020), Molecular Function: catalytic activity (GO:0003824), Molecular Function: transferase activity, transferring acyl groups other than amino-acyl groups (GO:0016747)	Very-long-chain 3-ketoacyl-CoA synthase (IPR012392), FAE1/Type III polyketide synthase-like protein (IPR013601), 3-Oxoacyl-[acyl-carrier-protein (ACP)] synthase III C-terminal (IPR013747), Thiolase-like, subgroup (IPR016038), Thiolase-like (IPR016039)
LOC_Os02g57020.1	0.843411	-	-	-	477.828	132.832	321.85	994.388	1251.75	290.967	271.041	1531.43	1371.69	Hypothetical protein.	chr02	34925371	34926093	+	0	0
LOC_Os02g57180.1	0.955761	-	-	-	66.0634	52.9252	172.489	153.951	90.886	0	0	247.254	257.766	NAD(P)-binding domain containing protein.	chr02	35013576	35017647	+	Biological Process: cellular metabolic process (GO:0044237), Molecular Function: nucleotide binding (GO:0000166), Molecular Function: catalytic activity (GO:0003824), Molecular Function: coenzyme binding (GO:0050662)	NAD-dependent epimerase/dehydratase (IPR001509), NAD(P)-binding domain (IPR016040)
LOC_Os03g01300.1	-	-	0.817492	-	219.005	3164.1	4111.78	3451.8	4173.53	1402.68	2818.61	11279.4	14098.9	Similar to Physical impedance induced protein.	chr03	208340	209118	+	Biological Process: lipid transport (GO:0006869)	Plant lipid transfer protein/seed storage/trypsin-alpha amylase inhibitor (IPR003612), Plant lipid transfer protein/hydrophobic protein, helical domain (IPR013770), Bifunctional inhibitor/plant lipid transfer protein/seed storage (IPR016140)
LOC_Os03g01740.1	-	1.59601	-	-	66.9684	106.888	94.4352	121.999	528.791	213.193	360.659	278.161	214.805	Similar to EL2 protein.	chr03	470350	471075	+	0	0
LOC_Os03g02750.1	-	1.35456	-	-	31.6742	101.699	134.907	427.965	1399.44	165.613	104.919	1319.72	997.311	Peptidase S8, subtilisin-related domain containing protein.	chr03	1034068	1036671	-	Biological Process: proteolysis (GO:0006508), Biological Process: negative regulation of catalytic activity (GO:0043086), Molecular Function: serine-type endopeptidase activity (GO:0004252), Molecular Function: identical protein binding (GO:0042802)	Peptidase S8/S53, subtilisin/kexin/sedolisin (IPR000209), Protease-associated domain, PA (IPR003137), Proteinase inhibitor I9, subtilisin propeptide (IPR010259), Peptidase S8, subtilisin-related (IPR015500), Peptidase S8, subtilisin, Asp-active site (IPR023827)
LOC_Os03g03300.1	-	1.70761	-	-	22.6244	39.4345	21.1997	8.71421	71.2629	36.5997	53.5524	49.4509	41.4267	hypothetical protein	Chr03	1416790	1415863	#N/A	#N/A	#N/A
LOC_Os03g03790.1	-	1.92263	-	-	26.2444	4.151	15.418	63.9042	414.151	0	0	559.413	460.297	Similar to Acyl-activating enzyme 11.	chr03	1706053	1708135	+	Biological Process: metabolic process (GO:0008152), Molecular Function: catalytic activity (GO:0003824)	AMP-dependent synthetase/ligase (IPR000873), AMP-binding, conserved site (IPR020845)
LOC_Os03g04070.1	-	1.41168	-	-	0	30.0947	56.8538	205.268	721.924	0	0	0	0	NAC transcription factor, Drought and salt stress tolerance, Modulation of ABA-mediated pathway	chr03	1862381	1864245	-	Biological Process: regulation of transcription, DNA-templated (GO:0006355), Molecular Function: DNA binding (GO:0003677)	NAC domain (IPR003441)
LOC_Os03g04770.1	-	-	-1.0865	-	314.027	579.064	465.43	10.6507	9.29516	1151.06	421.862	6169	4214.79	Similar to Beta-amylase PCT-BMYI (EC 3.2.1.2).	chr03	2272966	2276161	+	Biological Process: polysaccharide catabolic process (GO:0000272), Biological Process: carbohydrate metabolic process (GO:0005975), Molecular Function: catalytic activity (GO:0003824), Molecular Function: beta-amylase activity (GO:0016161), Molecular Function: cation binding (GO:0043169)	Glycoside hydrolase, family 14B, plant (IPR001371), Glycoside hydrolase, family 14 (IPR001554), Glycoside hydrolase, subgroup, catalytic domain (IPR013781), Glycoside hydrolase, superfamily (IPR017853), Glycoside hydrolase, family 14, conserved site (IPR018238)
LOC_Os03g05620.1	-	1.5064	-	-	1657.01	700.481	871.116	1380.72	5191.86	862.837	1594.55	1364.54	1626.38	Pi transporter, Pi homeostasis	chr03	2807709	2809539	-	Biological Process: phosphate ion transport (GO:0006817), Biological Process: transmembrane transport (GO:0055085), Cellular Component: integral to membrane (GO:0016021), Molecular Function: inorganic phosphate transmembrane transporter activity (GO:0005315), Molecular Function: transmembrane transporter activity (GO:0022857)	Phosphate permease (IPR004738), General substrate transporter (IPR005828), Major facilitator superfamily domain, general substrate transporter (IPR016196), Major facilitator superfamily domain (IPR020846)
LOC_Os03g07150.1	1.05828	-	-	-	0	34.2457	148.398	0	0	0	0	0	0	Similar to Serine/threonine protein phosphatase PP2A-3 catalytic subunit (EC 3.1.3.16).	chr03	3657127	3661833	-	Molecular Function: hydrolase activity (GO:0016787)	Metallophosphoesterase domain (IPR004843), Serine/threonine-specific protein phosphatase/bis(5-nucleosyl)-tetraphosphatase (IPR006186)
LOC_Os03g08270.3	0.940543	-	-	-	23.5294	42.5477	143.58	113.285	34.0823	29.2797	20.7652	166.897	128.883	Similar to Ataxin-2 C-terminal region family protein, expressed.	chr03	4203524	4210236	+	0	Smr protein/MutS2 C-terminal (IPR002625), Ataxin-2, C-terminal (IPR009818)
LOC_Os03g08320.1	-0.824302	-	-	-	5.42987	347.646	148.398	723.28	429.643	0	0	333.793	409.665	Tify domain containing protein.	chr03	4236724	4238058	+	Molecular Function: protein binding (GO:0005515)	Tify (IPR010399), CO/COL/TOC1, conserved site (IPR018467)
LOC_Os03g08490.1	0.970983	-	-	-	138.462	24.906	105.999	850.12	581.464	331.227	451.37	140.626	138.089	Similar to AP2 domain containing protein, expressed.	chr03	4367273	4368453	-	0	0
LOC_Os03g08880.1	-	2.61177	-	-	0	0	0	1.93649	131.165	9.14991	26.2298	15.4534	9.20594	Protein of unknown function DUF250 domain containing protein.	chr03	4598924	4600430	-	0	Domain of unknown function DUF250 (IPR004853)
LOC_Os03g09150.1	-	-	-	0.547809	0	0	0	0	8.26236	0	0	3.09068	81.3192	Armadillo-like helical domain containing protein.	chr03	4768568	4773074	-	Molecular Function: RNA binding (GO:0003723), Molecular Function: binding (GO:0005488)	Pumilio RNA-binding repeat (IPR001313), Armadillo-like helical (IPR011989), Armadillo-type fold (IPR016024)
LOC_Os03g10300.1	-0.845352	-	-	-	0	244.909	97.326	0	0	61.3044	43.7163	0	0	Similar to Haemolysin-III related family protein, expressed.	chr03	5253519	5254758	+	Cellular Component: integral to membrane (GO:0016021)	Hly-III-related (IPR004254)
LOC_Os03g12260.1	-	-1.49084	-	-	483.258	0	0	356.314	89.8532	207.703	172.679	632.044	627.539	Cytochrome P450 family protein.	chr03	6443453	6445461	-	0	0
LOC_Os03g12300.1	0.82234	-	-	-	0	5.18875	44.3267	0	0	0	0	0	0	Armadillo-like helical domain containing protein.	chr03	6468343	6476409	-	Molecular Function: binding (GO:0005488)	Armadillo-like helical (IPR011989), Armadillo-type fold (IPR016024), HEAT, type 2 (IPR021133), Protein of unknown function DUF3434 (IPR021841)
LOC_Os03g12610.1	-	1.48306	-	-	0	0	0	60.9995	247.871	200.383	185.794	0	0	5'-3' exonuclease domain containing protein.	chr03	6698297	6706333	+	Molecular Function: DNA binding (GO:0003677), Molecular Function: catalytic activity (GO:0003824), Molecular Function: 5'-3' exonuclease activity (GO:0008409)	5&apos;-3&apos; exonuclease, N-terminal (IPR002421), Helix-hairpin-helix motif, class 2 (IPR008918), 5&apos;-3&apos; exonuclease, C-terminal domain (IPR020045), 5&apos;-3&apos; exonuclease, alpha-helical arch, N-terminal (IPR020046)
LOC_Os03g13740.1	-	1.67429	-	-	0	6.22649	2.89087	19.3649	116.706	92.4141	89.6183	126.718	179.516	U-box containing E3 ligase, Response to phosphate starvation	chr03	7440402	7442007	-	Biological Process: protein ubiquitination (GO:0016567), Molecular Function: ubiquitin-protein transferase activity (GO:0004842), Molecular Function: binding (GO:0005488)	Zinc finger, RING/FYVE/PHD-type (IPR013083), U box domain (IPR003613), Armadillo-type fold (IPR016024), Armadillo-like helical (IPR011989)
LOC_Os03g14170.1	-0.827708	-	-	-	215.385	1535.87	701.518	474.44	510.201	429.131	415.304	548.596	498.655	Thiolase-like, subgroup domain containing protein.	chr03	7686746	7688842	-	0	0
LOC_Os03g14450.1	0.882739	-	-	-	102.263	99.6239	262.106	100.698	82.6236	20.1298	21.8581	239.528	253.163	Similar to Enolase 2 (EC 4.2.1.11) (2-phosphoglycerate dehydratase 2) (2-phospho- D-glycerate hydro-lyase 2).	chr03	7848008	7852714	-	Biological Process: glycolysis (GO:0006096), Cellular Component: phosphopyruvate hydratase complex (GO:0000015), Molecular Function: magnesium ion binding (GO:0000287), Molecular Function: phosphopyruvate hydratase activity (GO:0004634)	Enolase (IPR000941), Enolase, conserved site (IPR020809), Enolase, C-terminal (IPR020810), Enolase, N-terminal (IPR020811)
LOC_Os03g16610.1	-	-	-	-0.667275	0	0	0	19.3649	29.9511	86.9242	42.6234	122.082	19.9462	Similar to Laccase (EC 1.10.3.2).	chr03	9167619	9170326	-	Biological Process: lignin catabolic process (GO:0046274), Biological Process: oxidation-reduction process (GO:0055114), Cellular Component: apoplast (GO:0048046), Molecular Function: copper ion binding (GO:0005507), Molecular Function: laccase activity (GO:0008471), Molecular Function: oxidoreductase activity (GO:0016491)	Multicopper oxidase, type 1 (IPR001117), Multicopper oxidase, copper-binding site (IPR002355), Cupredoxin (IPR008972), Multicopper oxidase, type 2 (IPR011706), Multicopper oxidase, type 3 (IPR011707), Laccase (IPR017761)
LOC_Os03g16960.1	-	-2.21675	-	-	0.904978	67.4537	36.6177	99.7293	5.16398	34.7697	12.022	6.18136	9.20594	Protein of unknown function DUF26 domain containing protein.	chr03	9425601	9426838	-	0	Gnk2-homologous domain (IPR002902)
LOC_Os03g17350.1	-	-1.78254	-	-	0	2.0755	0.963624	64.8725	6.19677	10.9799	22.951	101.992	79.7848	ATP-binding cassette (ABC) transporter, Hypodermal suberization of roots, Salt stress tolerance	chr03	9654333	9657024	+	Molecular Function: ATP binding (GO:0005524), Molecular Function: ATPase activity (GO:0016887), Cellular Component: membrane (GO:0016020)	P-loop containing nucleoside triphosphate hydrolase (IPR027417), ABC transporter-like (IPR003439), AAA+ ATPase domain (IPR003593), ABC-2 type transporter (IPR013525), ABC transporter, conserved site (IPR017871)
LOC_Os03g17670.1	-	1.67274	-	-	0	5.18875	11.5635	15.4919	99.1484	29.2797	31.6943	0	0	Conserved hypothetical protein.	chr03	9827520	9828763	+	0	0
LOC_Os03g17700.1	-	1.88242	-	-	103.167	284.343	211.997	320.489	1825.98	693.563	1034.98	428.059	429.611	MAP Kinase.	chr03	9847723	9850384	-	Biological Process: protein phosphorylation (GO:0006468), Molecular Function: protein kinase activity (GO:0004672), Molecular Function: protein serine/threonine kinase activity (GO:0004674), Molecular Function: MAP kinase activity (GO:0004707), Molecular Function: protein tyrosine kinase activity (GO:0004713), Molecular Function: ATP binding (GO:0005524), Molecular Function: transferase activity,…	Protein kinase, catalytic domain (IPR000719), Serine/threonine-protein kinase, catalytic domain (IPR002290), MAP kinase, conserved site (IPR003527), Serine/threonine-protein kinase, active site (IPR008271), JNK MAP kinase (IPR008351), Protein kinase-like domain (IPR011009), Protein kinase, ATP binding site (IPR017441), Serine/threonine-protein kinase-like domain (IPR017442), Tyrosine-protein kina…
LOC_Os03g17790.1	-	-1.82523	-	-	0.904978	9.33974	4.81812	46.4758	2.06559	29.2797	4.37163	106.628	36.8238	RCI2 (rare cold-inducible 2) family protein, Drought resistance	chr03	9899776	9900385	-	Cellular Component: integral component of membrane (GO:0016021)	Proteolipid membrane potential modulator (IPR000612)
LOC_Os03g17870.1	-	-	-	-0.807559	17.1946	42.5477	14.4544	32.9204	6.19677	43.9196	25.1368	219.438	46.0297	Similar to Metallothionein.	chr03	9957175	9958291	+	Molecular Function: metal ion binding (GO:0046872)	Metallothionein, family 15, plant (IPR000347)
LOC_Os03g18120.1	-	2.0828	-	0.657916	5.42987	2.0755	2.89087	84.2374	641.366	401.681	88.5254	77.267	213.271	Protein of unknown function DUF231, plant domain containing protein.	chr03	10116219	10120372	+	0	Domain of unknown function DUF231, plant (IPR004253)
LOC_Os03g19070.1	-	2.09892	-	-	0	2.0755	2.89087	8.71421	111.542	7.31993	5.46453	10.8174	9.20594	Similar to Long cell-linked locus protein.	chr03	10677797	10678946	+	0	0
LOC_Os03g19370.1	-	-	-	-0.696392	0	0	0	0	4.13118	0	12.022	237.982	81.3192	Conserved hypothetical protein.	chr03	10905602	10907007	+	0	0
LOC_Os03g19400.1	-	-	-	-0.766256	190.95	267.739	209.106	0	0	281.817	381.424	1746.23	799.383	Conserved hypothetical protein.	chr03	10913852	10916716	+	0	0
LOC_Os03g20720.1	-	-	-	0.625857	704.978	533.403	630.21	6.77772	1.0328	640.494	1079.79	604.228	1115.45	Arf GTPase activating protein family protein.	chr03	11725006	11730468	+	Biological Process: regulation of ARF GTPase activity (GO:0032312), Molecular Function: ARF GTPase activator activity (GO:0008060), Molecular Function: zinc ion binding (GO:0008270)	Arf GTPase activating protein (IPR001164)
LOC_Os03g21710.1	-	2.20012	-	-	2.71493	1.03775	1.92725	17.4284	197.264	0	0	404.879	220.943	Similar to WRKY1 (WRKY transcription factor 17).	chr03	12394575	12396889	+	Biological Process: regulation of transcription, DNA-dependent (GO:0006355), Molecular Function: sequence-specific DNA binding transcription factor activity (GO:0003700), Molecular Function: sequence-specific DNA binding (GO:0043565)	DNA-binding WRKY (IPR003657)
LOC_Os03g22210.1	-	-2.46669	-	-	0.904978	22.8305	22.1634	106.507	2.06559	6.40494	9.83616	26.2708	50.6327	Pollen Ole e 1 allergen/extensin domain containing protein.	chr03	12739354	12740552	-	0	Pollen Ole e 1 allergen/extensin (IPR006041)
LOC_Os03g22610.1	-	-	0.984623	-	11.7647	9.33974	4.81812	168.475	355.282	100.649	275.412	30.9068	118.143	Peptidyl-tRNA hydrolase family protein.	chr03	13031243	13036012	+	Molecular Function: aminoacyl-tRNA hydrolase activity (GO:0004045)	Peptidyl-tRNA hydrolase (IPR001328), Peptidyl-tRNA hydrolase, conserved site (IPR018171)
LOC_Os03g22670.1	-	-1.52922	-	-	154.751	140.096	164.78	204.3	46.4758	41.1746	48.0879	163.806	168.776	Conserved hypothetical protein.	chr03	13087404	13093763	-	0	0
LOC_Os03g24590.1	0.819553	-	-	-	0	238.682	537.702	0	0	0	0	0	0	Mitochodrial transcription termination factor-related family protein.	chr03	14006157	14007356	+	0	Mitochodrial transcription termination factor-related (IPR003690)
LOC_Os03g24900.1	-0.814362	-	-	-	0	347.646	150.325	0	0	0	0	0	0	Zinc finger, DHHC-type domain containing protein.	chr03	14183628	14188091	+	Molecular Function: zinc ion binding (GO:0008270)	Zinc finger, DHHC-type, palmitoyltransferase (IPR001594)
LOC_Os03g24930.1	1.00953	-	-	-	174.661	31.1325	129.126	261.426	112.575	0	0	492.963	392.787	Similar to Phytosulfokine receptor-like protein.	chr03	14206981	14209160	+	Biological Process: protein phosphorylation (GO:0006468), Molecular Function: protein kinase activity (GO:0004672), Molecular Function: protein serine/threonine kinase activity (GO:0004674), Molecular Function: ATP binding (GO:0005524), Molecular Function: transferase activity, transferring phosphorus-containing groups (GO:0016772)	Protein kinase, catalytic domain (IPR000719), Serine-threonine/tyrosine-protein kinase (IPR001245), Serine/threonine-protein kinase, active site (IPR008271), Protein kinase-like domain (IPR011009), Protein kinase, ATP binding site (IPR017441)
LOC_Os03g25150.1	-	-	0.905356	-	26.2444	119.341	122.38	219.792	424.479	284.562	650.279	312.159	1089.37	Similar to cytochrome P450 flavonoid 3',5'-hydroxylase.	chr03	14381298	14382935	+	Biological Process: oxidation-reduction process (GO:0055114), Molecular Function: iron ion binding (GO:0005506), Molecular Function: electron carrier activity (GO:0009055), Molecular Function: oxidoreductase activity, acting on paired donors, with incorporation or reduction of molecular oxygen (GO:0016705), Molecular Function: heme binding (GO:0020037)	Cytochrome P450 (IPR001128), Cytochrome P450, E-class, group I (IPR002401)
LOC_Os03g27990.1	-	-	-	0.784663	119.457	430.666	422.067	162.665	117.739	129.014	177.051	159.17	434.214	Protein kinase, catalytic domain domain containing protein.	chr03	16072834	16078822	-	Biological Process: protein phosphorylation (GO:0006468), Molecular Function: protein kinase activity (GO:0004672), Molecular Function: protein binding (GO:0005515), Molecular Function: ATP binding (GO:0005524), Molecular Function: transferase activity, transferring phosphorus-containing groups (GO:0016772)	Protein kinase, catalytic domain (IPR000719), Serine-threonine/tyrosine-protein kinase (IPR001245), Leucine-rich repeat (IPR001611), Leucine-rich repeat, typical subtype (IPR003591), Protein kinase-like domain (IPR011009), Leucine-rich repeat-containing N-terminal, type 2 (IPR013210), Protein kinase, ATP binding site (IPR017441)
LOC_Os03g29930.1	-	2.4456	-	-	93.2127	4.151	22.1634	32.9204	443.069	277.242	391.26	431.15	305.33	Conserved hypothetical protein.	chr03	17053185	17054293	-	0	0
LOC_Os03g32230.1	-	1.93152	-	-	0	3.11325	5.78174	10.6507	103.28	76.8593	72.1318	30.9068	32.2208	C2H2-type zinc finger protein, Abscisic acid-induced antioxidant defence, Water stress and oxidative stress tolerance	chr03	18435990	18437086	-	Molecular Function: nucleic acid binding (GO:0003676), Molecular Function: metal ion binding (GO:0046872)	Zinc finger, C2H2-like (IPR015880), Zinc finger C2H2-type/integrase DNA-binding domain (IPR013087), Zinc finger, C2H2 (IPR007087)
LOC_Os03g38790.1	0.92786	-	-	-	47.9638	17.6417	81.908	35.8251	67.1317	75.9443	69.946	74.1763	62.9073	Conserved hypothetical protein.	chr03	21541982	21544545	+	0	0
LOC_Os03g39400.1	0.943846	-	-	-	47.9638	36.3212	129.126	42.6028	12.3935	15.5549	19.6723	41.7242	42.9611	retrotransposon protein, putative, Ty1-copia subclass, expressed	Chr03	21900472	21893388	#N/A	#N/A	#N/A
LOC_Os03g40070.1	-	1.86332	-	-	20.8145	40.4722	39.5086	25.1744	175.575	88.7542	168.308	386.335	366.703	Similar to L-asparaginase (EC 3.5.1.1) (L-asparagine amidohydrolase).	chr03	22255220	22259151	-	Molecular Function: hydrolase activity (GO:0016787)	Peptidase T2, asparaginase 2 (IPR000246)
LOC_Os03g42600.1	0.971905	-	-	-	188.235	16.604	85.7625	6.77772	12.3935	106.139	155.193	15.4534	67.5103	Conserved hypothetical protein.	chr03	23715220	23715752	+	0	0
LOC_Os03g44250.1	-	1.91697	-	-	1.80996	0	0	0.968246	46.4758	5.48995	1.09291	32.4521	23.0149	Protein of unknown function DUF761, plant domain containing protein.	chr03	24865500	24866379	-	0	Protein of unknown function DUF761, plant (IPR008480)
LOC_Os03g44300.1	1.04828	-	-	-	0	77.8312	266.924	0	0	0	0	0	0	Similar to pyruvate dehydrogenase E1 component subunit beta.	chr03	24902822	24905484	+	Biological Process: metabolic process (GO:0008152), Molecular Function: catalytic activity (GO:0003824)	Transketolase-like, pyrimidine-binding domain (IPR005475), Transketolase, C-terminal (IPR005476), Transketolase, C-terminal/Pyruvate-ferredoxin oxidoreductase, domain II (IPR009014), Transketolase-like, C-terminal (IPR015941)
LOC_Os03g45860.1	-	1.95287	-	-	0	3.11325	2.89087	4.84123	70.2301	53.0695	103.826	21.6348	55.2357	Auxin responsive SAUR protein domain containing protein.	chr03	25898609	25899041	+	0	Auxin responsive SAUR protein (IPR003676)
LOC_Os03g46070.1	-	-	-	0.725294	49.7738	120.379	223.561	470.567	259.232	233.323	249.183	247.254	566.166	Similar to Osmotin precursor.	chr03	26034426	26035297	-	0	Thaumatin, pathogenesis-related (IPR001938), Thaumatin, conserved site (IPR017949)
LOC_Os03g46770.1	0.860805	-	-	-	24.4344	26980.4	60111.8	10208.2	12170.5	23.7898	13.1149	8096.04	9388.53	Similar to Glycine-rich RNA-binding, abscisic acid-inducible protein.	chr03	26460057	26461142	+	Molecular Function: nucleotide binding (GO:0000166), Molecular Function: nucleic acid binding (GO:0003676)	RNA recognition motif domain (IPR000504), Nucleotide-binding, alpha-beta plait (IPR012677)
LOC_Os03g47280.1	-	1.97075	-	-	0	2.0755	6.74537	14.5237	132.198	87.8392	106.012	16.9987	23.0149	VQ domain containing protein.	chr03	26752033	26752699	-	0	VQ (IPR008889)
LOC_Os03g48310.1	-	-	-0.995162	-	56.1086	0	1.92725	217.855	124.968	226.918	78.6893	310.613	337.551	Plasma membrane H+ ATPase (EC 3.6.3.6) (H-ATPase).	chr03	27510164	27517299	+	Biological Process: ATP catabolic process (GO:0006200), Biological Process: ATP biosynthetic process (GO:0006754), Biological Process: cation transport (GO:0006812), Biological Process: metabolic process (GO:0008152), Cellular Component: membrane (GO:0016020), Cellular Component: integral to membrane (GO:0016021), Molecular Function: nucleotide binding (GO:0000166), Molecular Function: catalytic …	ATPase, P-type, H+ transporting proton pump (IPR000695), ATPase, P-type, K/Mg/Cd/Cu/Zn/Na/Ca/Na/H-transporter (IPR001757), ATPase, P-type cation-transporter, N-terminal (IPR004014), Haloacid dehalogenase-like hydrolase (IPR005834), ATPase, P-type, plasma-membrane proton-efflux (IPR006534), ATPase, P-type, ATPase-associated domain (IPR008250), ATPase, P-type phosphorylation site (IPR018303), HAD-l…
LOC_Os03g49770.1	0.82412	-	-	-	0	6.22649	46.254	0	0	0	0	0	0	Similar to Oxysterol-binding protein, expressed.	chr03	28329953	28339165	+	0	Oxysterol-binding protein (IPR000648)
LOC_Os03g50220.1	-	1.72948	-	-	28.9593	511.61	301.614	226.57	1101.99	0	2.18581	81.903	75.1819	Similar to Protein kinase domain containing protein, expressed.	chr03	28633318	28643842	-	Biological Process: protein phosphorylation (GO:0006468), Molecular Function: protein kinase activity (GO:0004672), Molecular Function: protein serine/threonine kinase activity (GO:0004674), Molecular Function: protein tyrosine kinase activity (GO:0004713), Molecular Function: ATP binding (GO:0005524), Molecular Function: transferase activity, transferring phosphorus-containing groups (GO:0016772)	Protein kinase, catalytic domain (IPR000719), Serine/threonine-protein kinase, catalytic domain (IPR002290), Serine/threonine-protein kinase, active site (IPR008271), Protein kinase-like domain (IPR011009), Serine/threonine-protein kinase-like domain (IPR017442), Tyrosine-protein kinase, catalytic domain (IPR020635)
LOC_Os03g52390.1	-	-	-	0.661543	1.80996	40.4722	55.8902	279.823	163.182	0	0	284.343	586.112	Similar to Proteinase inhibitor type II CEVI57 precursor.	chr03	30078328	30078899	+	Molecular Function: serine-type endopeptidase inhibitor activity (GO:0004867)	Proteinase inhibitor I20, Pin2 (IPR003465)
LOC_Os03g52630.1	0.949612	-	-	-	0	141.134	388.341	4.84123	2.06559	66.7944	51.3666	120.537	116.609	Similar to CEL6=CELLULASE 6 (Fragment).	chr03	30181704	30185071	-	Biological Process: carbohydrate metabolic process (GO:0005975), Molecular Function: catalytic activity (GO:0003824), Molecular Function: hydrolase activity, hydrolyzing O-glycosyl compounds (GO:0004553)	Glycoside hydrolase, family 9 (IPR001701), Six-hairpin glycosidase-like (IPR008928), Six-hairpin glycosidase (IPR012341), Glycoside hydrolase, family 9, active site (IPR018221)
LOC_Os03g52680.1	0.895904	-	-	-	372.851	117.266	307.396	0	0	535.27	469.95	227.165	369.772	Similar to Sorghum bicolor protein targeted either to mitochondria or chloroplast proteins T50848.	chr03	30204128	30204899	+	0	0
LOC_Os03g52720.1	-	1.69335	-	-	10.8597	11.4152	15.418	31.9521	176.608	96.9891	201.095	139.081	193.325	HAD-superfamily phosphatase, subfamily IIIC domain containing protein.	chr03	30224194	30226344	-	Molecular Function: phosphatase activity (GO:0016791)	HAD-superfamily phosphatase, subfamily IIIC (IPR010033), Magnesium-dependent phosphatase-1, eukaryotic/arcaheal type (IPR010036), HAD-like domain (IPR023214), Magnesium-dependent phosphatase-1, eukaryotic type (IPR024734)
LOC_Os03g52910.1	-	1.70496	-	-	2.71493	44.6232	27.9451	43.5711	232.379	0	0	194.713	164.173	Uncharacterised protein family UPF0114 domain containing protein.	chr03	30349191	30350948	+	0	Uncharacterised protein family UPF0114 (IPR005134)
LOC_Os03g54130.1	-	-	-	-0.581783	10.8597	32.1702	66.4901	631.296	488.512	27.4497	22.951	2778.52	1615.64	Similar to Cysteine proteinase (Fragment).	chr03	31023843	31024271	+	0	0
LOC_Os03g55410.1	-	1.60425	-	-	1166.52	886.238	927.97	195.586	837.597	1107.14	1728.98	378.608	507.861	Similar to Peroxidase 51 precursor (EC 1.11.1.7) (Atperox P51) (ATP37).	chr03	31526726	31528230	+	Biological Process: response to oxidative stress (GO:0006979), Biological Process: oxidation-reduction process (GO:0055114), Molecular Function: peroxidase activity (GO:0004601), Molecular Function: heme binding (GO:0020037)	Plant peroxidase (IPR000823), Haem peroxidase, plant/fungal/bacterial (IPR002016), Haem peroxidase (IPR010255), Peroxidases heam-ligand binding site (IPR019793)
LOC_Os03g55540.1	-	1.42383	-	-0.741133	127.602	398.496	392.195	501.551	1751.62	551.74	803.286	1882.22	894.511	Zinc finger transcription factor ZF1.	chr03	31604982	31606215	-	Cellular Component: intracellular (GO:0005622), Molecular Function: nucleic acid binding (GO:0003676), Molecular Function: zinc ion binding (GO:0008270)	Zinc finger, C2H2 (IPR007087), Zinc finger, C2H2-type/integrase, DNA-binding (IPR013087), Zinc finger, C2H2-like (IPR015880)
LOC_Os03g56500.1	-	1.69049	-	-	1.80996	0	0.963624	0.968246	35.115	31.1097	72.1318	92.7204	58.3043	Conserved hypothetical protein.	chr03	32193639	32195091	-	0	0
LOC_Os03g57310.1	-	1.55868	-	-	71.4933	105.85	117.562	94.8881	401.757	237.898	320.222	265.798	222.477	Similar to Syntaxin.	chr03	32694811	32696014	+	Biological Process: intracellular protein transport (GO:0006886), Biological Process: vesicle-mediated transport (GO:0016192), Cellular Component: membrane (GO:0016020), Molecular Function: SNAP receptor activity (GO:0005484), Molecular Function: protein binding (GO:0005515)	Target SNARE coiled-coil domain (IPR000727), Syntaxin, N-terminal (IPR006011), Syntaxin/epimorphin, conserved site (IPR006012), t-SNARE (IPR010989)
LOC_Os03g58300.1	-	-2.13344	-	-	24.4344	14.5285	21.1997	82.3009	4.13118	10.9799	8.74325	9.27204	4.60297	Similar to Indole-3-glycerol phosphate lyase.	chr03	33214544	33217418	-	Biological Process: tryptophan metabolic process (GO:0006568), Biological Process: metabolic process (GO:0008152), Molecular Function: catalytic activity (GO:0003824), Molecular Function: tryptophan synthase activity (GO:0004834)	Tryptophan synthase, alpha chain (IPR002028), Ribulose-phosphate binding barrel (IPR011060), Aldolase-type TIM barrel (IPR013785)
LOC_Os03g58580.1	-	-	-0.824607	-	295.023	1550.4	894.243	1385.56	846.892	1370.66	669.952	2384.46	2180.27	Similar to Nitrate and chloride transporter.	chr03	33360063	33362150	+	0	Nodulin-like (IPR010658), Major facilitator superfamily domain, general substrate transporter (IPR016196)
LOC_Os03g58790.1	-	1.79991	-	-	46.1539	0	0	114.253	617.612	939.696	1591.27	1925.49	1230.53	ATPase, AAA-type, core domain containing protein.	chr03	33482291	33484111	+	Molecular Function: nucleotide binding (GO:0000166), Molecular Function: ATP binding (GO:0005524), Molecular Function: nucleoside-triphosphatase activity (GO:0017111)	ATPase, AAA+ type, core (IPR003593), ATPase, AAA-type, core (IPR003959), ATPase, AAA-type, conserved site (IPR003960)
LOC_Os03g58980.1	-	2.14482	-	-	72.3982	71.6047	63.5992	45.5076	397.626	234.238	761.756	250.345	339.086	Similar to Germin-like protein subfamily T member 1 precursor.	chr03	33586465	33587320	+	Cellular Component: apoplast (GO:0048046), Molecular Function: manganese ion binding (GO:0030145), Molecular Function: nutrient reservoir activity (GO:0045735)	Germin (IPR001929), Cupin 1 (IPR006045), Cupin, RmlC-type (IPR011051), RmlC-like jelly roll fold (IPR014710), Germin, manganese binding site (IPR019780)
LOC_Os03g59670.1	-	-	-0.910338	-	33.4842	48.7742	59.7447	46.4758	45.443	179.338	66.6673	10.8174	10.7403	Similar to DNA binding protein.	chr03	33973760	33975525	+	0	Helix-loop-helix DNA-binding (IPR011598)
LOC_Os03g59770.1	-	-	-	-0.700904	1.80996	0	0.963624	7.74597	43.3774	148.229	232.789	191.622	55.2357	EF-Hand type domain containing protein.	chr03	34036246	34037092	+	Molecular Function: calcium ion binding (GO:0005509)	Calcium-binding EF-hand (IPR002048), EF-hand-like domain (IPR011992), EF-Hand 1, calcium-binding site (IPR018247), EF-hand (IPR018248), EF-HAND 2 (IPR018249)
LOC_Os03g60220.1	-	2.01423	-	-	11.7647	0	0	17.4284	158.018	0	0	91.1751	101.265	Protein of unknown function DUF567 family protein.	chr03	34245096	34246212	-	0	Tubby, C-terminal (IPR000007), Protein of unknown function DUF567 (IPR007612)
LOC_Os03g60580.1	-0.977268	-	-	-	12.6697	119.341	29.8723	162.665	240.641	235.153	194.537	1165.19	1170.69	Similar to WCOR719.	chr03	34430457	34431364	+	Cellular Component: intracellular (GO:0005622), Molecular Function: actin binding (GO:0003779)	Actin-binding, cofilin/tropomyosin type (IPR002108)
LOC_Os03g60840.1	-	-	-0.915498	-	506.788	381.892	606.12	1092.18	1502.72	1398.11	622.957	109.719	228.614	Similar to Bowman-Birk type trypsin inhibitor (WTI).	chr03	34567109	34568087	-	Cellular Component: extracellular region (GO:0005576), Molecular Function: serine-type endopeptidase inhibitor activity (GO:0004867)	Proteinase inhibitor I12, Bowman-Birk (IPR000877)
LOC_Os03g61090.1	0.866418	-	-	-	500.453	531.328	1223.8	2299.58	2953.8	672.519	518.038	4824.55	3914.06	Conserved hypothetical protein.	chr03	34707024	34707736	+	0	0
LOC_Os03g62010.1	-	2.18187	0.805488	-	257.919	52.9252	64.5628	73.5867	638.268	435.536	884.161	406.424	380.512	Harpin-induced 1 domain containing protein.	chr03	35140216	35141197	+	0	Late embryogenesis abundant protein, LEA-14 (IPR004864)
LOC_Os03g62370.1	-	-	-1.11452	-	476.018	559.347	517.466	996.325	443.069	796.043	276.505	1197.64	1023.39	Six-bladed beta-propeller, TolB-like domain containing protein.	chr03	35332095	35334400	+	0	WD40-like Beta Propeller (IPR011659)
LOC_Os03g63310.1	-	-1.89863	-	-	57.0136	119.341	139.725	380.521	59.9021	152.804	104.919	346.156	323.742	Similar to Cytochrome P450.	chr03	35777902	35778650	+	Biological Process: oxidation-reduction process (GO:0055114), Molecular Function: iron ion binding (GO:0005506), Molecular Function: electron carrier activity (GO:0009055), Molecular Function: oxidoreductase activity, acting on paired donors, with incorporation or reduction of molecular oxygen (GO:0016705), Molecular Function: heme binding (GO:0020037)	Cytochrome P450 (IPR001128), Cytochrome P450, E-class, group I (IPR002401)
LOC_Os03g63390.1	-	-1.88161	-	-	8.1448	105.85	33.7268	72.6184	6.19677	19.2148	7.65034	9.27204	6.1373	Similar to Chemocyanin precursor (Basic blue protein) (Plantacyanin).	chr03	35820760	35821517	+	Molecular Function: copper ion binding (GO:0005507), Molecular Function: electron carrier activity (GO:0009055)	Blue (type 1) copper domain (IPR000923), Plastocyanin-like (IPR003245), Cupredoxin (IPR008972)
LOC_Os04g01470.1	-	-	1.07413	-	55.2037	3.11325	12.5271	17.4284	36.1478	66.7944	218.581	16.9987	69.0446	Similar to 0-methyltransferase (EC 2.1.1.6) (Fragment).	chr04	316562	319162	+	Molecular Function: methyltransferase activity (GO:0008168), Molecular Function: O-methyltransferase activity (GO:0008171), Molecular Function: protein dimerization activity (GO:0046983)	O-methyltransferase, family 2 (IPR001077), Winged helix-turn-helix transcription repressor DNA-binding (IPR011991), Plant methyltransferase dimerisation (IPR012967), O-methyltransferase, COMT, eukaryota (IPR016461)
LOC_Os04g02050.2	-	-1.96342	-	-0.798643	54.2987	31.1325	183.089	289.506	40.279	15.5549	16.3936	404.879	138.089	Similar to ATP sulfurylase (Fragment).	chr04	646206	647358	-	Biological Process: sulfate assimilation (GO:0000103), Molecular Function: sulfate adenylyltransferase (ATP) activity (GO:0004781)	Sulphate adenylyltransferase (IPR002650), Rossmann-like alpha/beta/alpha sandwich fold (IPR014729)
LOC_Os04g02900.1	1.04628	-	-	-	195.475	101.699	332.45	281.76	119.804	46.6646	79.7822	89.6297	141.158	Similar to Pyruvate dehydrogenase E1 component, alpha subunit.	chr04	1136017	1139638	+	Biological Process: glycolysis (GO:0006096), Biological Process: metabolic process (GO:0008152), Biological Process: oxidation-reduction process (GO:0055114), Cellular Component: intracellular membrane-bounded organelle (GO:0043231), Molecular Function: pyruvate dehydrogenase (acetyl-transferring) activity (GO:0004739), Molecular Function: oxidoreductase activity, acting on the aldehyde or oxo gr…	Dehydrogenase, E1 component (IPR001017), Pyruvate dehydrogenase (acetyl-transferring) E1 component, alpha subunit, subgroup y (IPR017597)
LOC_Os04g02980.1	-	-	-1.11429	-	1.80996	5.18875	0.963624	0	0	66.7944	3.27872	3.09068	6.1373	Similar to OSIGBa0115D20.4 protein.	chr04	1211121	1219026	+	Biological Process: proteolysis (GO:0006508), Molecular Function: serine-type endopeptidase activity (GO:0004252)	Peptidase S8/S53, subtilisin/kexin/sedolisin (IPR000209), Protease-associated domain, PA (IPR003137), Peptidase S8, subtilisin-related (IPR015500), Peptidase S8, subtilisin, Ser-active site (IPR023828)
LOC_Os04g08828.1	-	-1.86851	-	-	0	18.6795	24.0906	60.0312	4.13118	1.82998	0	0	0	Similar to Cytochrome P450 79A1 (EC 1.14.13.41) (Tyrosine N-monooxygenase) (Cytochrome P450Tyr).	chr04	4874385	4878321	+	Biological Process: oxidation-reduction process (GO:0055114), Molecular Function: iron ion binding (GO:0005506), Molecular Function: electron carrier activity (GO:0009055), Molecular Function: oxidoreductase activity, acting on paired donors, with incorporation or reduction of molecular oxygen (GO:0016705), Molecular Function: heme binding (GO:0020037)	Cytochrome P450 (IPR001128), Cytochrome P450, E-class, group I (IPR002401), Cytochrome P450, conserved site (IPR017972)
LOC_Os04g10000.1	-	1.77173	0.924384	-	79.6381	5.18875	18.3089	18.3967	124.968	199.468	475.414	0	0	Similar to OSIGBa0109M01.2 protein.	chr04	5380120	5380605	-	Biological Process: enterobactin biosynthetic process (GO:0009239), Biological Process: oxidation-reduction process (GO:0055114), Molecular Function: nucleotide binding (GO:0000166), Molecular Function: 2,3-dihydro-2,3-dihydroxybenzoate dehydrogenase activity (GO:0008667)	2,3-dihydro-2,3-dihydroxybenzoate dehydrogenase (IPR003560), NAD(P)-binding domain (IPR016040)
LOC_Os04g10010.1	-	1.93484	-	-	4.52489	1.03775	0.963624	3.87298	63.0005	217.768	219.674	149.898	314.536	Similar to Stem secoisolariciresinol dehydrogenase (Fragment).	chr04	5385722	5387215	-	Biological Process: metabolic process (GO:0008152), Molecular Function: nucleotide binding (GO:0000166), Molecular Function: oxidoreductase activity (GO:0016491)	Short-chain dehydrogenase/reductase SDR (IPR002198), Glucose/ribitol dehydrogenase (IPR002347), NAD(P)-binding domain (IPR016040), Short-chain dehydrogenase/reductase, conserved site (IPR020904)
LOC_Os04g10940.1	-	-	1.11297	0.692372	0	57.0762	130.089	99.7293	158.018	102.479	325.686	55.6322	187.188	Similar to OSIGBa0102N07.2 protein.	chr04	5931193	5931871	-	0	0
LOC_Os04g14690.1	-	-1.8027	-	-	5.42987	2.0755	0.963624	50.3488	3.09839	80.5192	30.6014	3.09068	1.53432	Dimethylaniline monooxygenase, N-oxide-forming domain containing protein.	chr04	8243749	8249931	-	Biological Process: oxidation-reduction process (GO:0055114), Cellular Component: intrinsic to endoplasmic reticulum membrane (GO:0031227), Molecular Function: flavin-containing monooxygenase activity (GO:0004499), Molecular Function: flavin adenine dinucleotide binding (GO:0050660), Molecular Function: NADP binding (GO:0050661)	Dimethylaniline monooxygenase, N-oxide-forming (IPR012143), Flavin monooxygenase-like (IPR020946)
LOC_Os04g15920.1	-	1.60569	-	-	11.7647	0	6.74537	38.7298	189.002	619.449	1032.8	633.589	337.551	Similar to Sinapyl alcohol dehydrogenase.	chr04	8637314	8639345	-	Biological Process: oxidation-reduction process (GO:0055114), Molecular Function: nucleotide binding (GO:0000166), Molecular Function: zinc ion binding (GO:0008270), Molecular Function: oxidoreductase activity (GO:0016491), Molecular Function: transferase activity, transferring acyl groups other than amino-acyl groups (GO:0016747)	Alcohol dehydrogenase superfamily, zinc-type (IPR002085), Alcohol dehydrogenase, zinc-type, conserved site (IPR002328), GroES-like (IPR011032), Alcohol dehydrogenase, C-terminal (IPR013149), Alcohol dehydrogenase GroES-like (IPR013154), NAD(P)-binding domain (IPR016040), Polyketide synthase, enoylreductase (IPR020843)
LOC_Os04g16680.1	0.859144	-	-	-	5224.44	2879.75	6433.15	12797.3	10946.6	0	0	15683.7	15373.9	Similar to Sedoheptulose-1,7-bisphosphatase.	chr04	9075232	9077888	-	Biological Process: carbohydrate metabolic process (GO:0005975), Molecular Function: phosphoric ester hydrolase activity (GO:0042578)	Fructose-1,6-bisphosphatase class 1/Sedoheputulose-1,7-bisphosphatase (IPR000146), Fructose-1,6-bisphosphatase, active site (IPR020548), Sedoheptulose-1,7-bisphosphatase (IPR023079)
LOC_Os04g16770.1	-	-	-1.19238	-	6.33485	4.151	2.89087	1.93649	1.0328	82.3492	6.55744	4.63602	3.06865	photosynthetic reaction center protein, putative, expressed	Chr04	9136121	9137288	#N/A	#N/A	#N/A
LOC_Os04g16818.1	-	1.79175	-0.722354	-	232.579	107.926	109.853	21.3014	142.526	3008.49	1640.45	24.7254	30.6865	chloroplast 30S ribosomal protein S19, putative	Chr04	9153929	9154210	#N/A	#N/A	#N/A
LOC_Os04g16822.1	-	-	-1.0015	-	204.525	87.1709	102.144	30.0156	80.5581	4030.54	1669.96	29.3615	32.2208	chloroplast 50S ribosomal protein L22, putative, expressed	Chr04	9154281	9154730	#N/A	#N/A	#N/A
LOC_Os04g16834.1	-	1.97322	-	-	330.317	0	0	58.0948	402.79	0	0	67.995	84.3878	translation initiation factor IF-1, chloroplast, putative, expressed	Chr04	9158320	9158643	#N/A	#N/A	#N/A
LOC_Os04g23700.1	-	-	-1.06742	-	9.04978	21.7927	19.2725	8.71421	4.13118	80.5192	13.1149	9.27204	7.67162	Similar to H0215E01.10 protein.	chr04	13552826	13555333	-	Biological Process: protein phosphorylation (GO:0006468), Biological Process: recognition of pollen (GO:0048544), Molecular Function: protein kinase activity (GO:0004672), Molecular Function: protein serine/threonine kinase activity (GO:0004674), Molecular Function: ATP binding (GO:0005524), Molecular Function: sugar binding (GO:0005529), Molecular Function: transferase activity, transferring pho…	Protein kinase, catalytic domain (IPR000719), S-locus glycoprotein (IPR000858), Bulb-type lectin domain (IPR001480), Apple-like (IPR003609), Serine/threonine-protein kinase, active site (IPR008271), Protein kinase-like domain (IPR011009), PAN-2 domain (IPR013227), Protein kinase, ATP binding site (IPR017441), Serine/threonine-protein kinase-like domain (IPR017442)
LOC_Os04g26330.1	-	1.55622	-	-	10.8597	13.4907	3.8545	28.0791	137.362	5.48995	18.5794	0	12.2746	expressed protein	Chr04	15352064	15350426	#N/A	#N/A	#N/A
LOC_Os04g27810.1	-	-	-	-0.703379	5.42987	19.7172	6.74537	63.9042	98.1156	82.3492	135.52	761.853	354.429	retrotransposon protein, putative, Ty3-gypsy subclass, expressed	Chr04	16432046	16432507	#N/A	#N/A	#N/A
LOC_Os04g29550.1	-	1.55465	-	-	471.493	127.643	253.433	411.504	1644.21	620.364	1053.56	472.874	409.665	Barwin-related endoglucanase domain containing protein.	chr04	17560683	17561234	+	0	Barwin-related endoglucanase (IPR009009), Barwin-like endoglucanase (IPR014733)
LOC_Os04g29680.1	-	1.72757	-	-	39.819	2.0755	1.92725	3.87298	49.5742	17.3848	64.4815	9.27204	26.0835	Similar to OSIGBa0110B10.6 protein.	chr04	17667431	17671131	-	Biological Process: protein phosphorylation (GO:0006468), Molecular Function: protein kinase activity (GO:0004672), Molecular Function: protein serine/threonine kinase activity (GO:0004674), Molecular Function: protein tyrosine kinase activity (GO:0004713), Molecular Function: calcium ion binding (GO:0005509), Molecular Function: protein binding (GO:0005515), Molecular Function: ATP binding (GO:0…	EGF-type aspartate/asparagine hydroxylation site (IPR000152), Protein kinase, catalytic domain (IPR000719), Epidermal growth factor-like, type 3 (IPR000742), EGF-like calcium-binding (IPR001881), Serine/threonine-protein kinase, catalytic domain (IPR002290), Epidermal growth factor-like (IPR006210), Serine/threonine-protein kinase, active site (IPR008271), Protein kinase-like domain (IPR011009), …
LOC_Os04g30030.1	-	-	1.10792	-	0	0	0	0	0	324.822	919.134	0	0	PapD-like domain containing protein.	chr04	17913242	17914650	-	Molecular Function: structural molecule activity (GO:0005198)	Major sperm protein (IPR000535), PapD-like (IPR008962)
LOC_Os04g30240.1	-	-	-	0.676507	0	2.0755	12.5271	0	0	0	0	673.768	1311.85	Similar to H0607F01.5 protein.	chr04	18042195	18049429	-	Biological Process: protein phosphorylation (GO:0006468), Molecular Function: protein kinase activity (GO:0004672), Molecular Function: protein serine/threonine kinase activity (GO:0004674), Molecular Function: calcium ion binding (GO:0005509), Molecular Function: protein binding (GO:0005515), Molecular Function: ATP binding (GO:0005524), Molecular Function: transferase activity, transferring pho…	EGF-type aspartate/asparagine hydroxylation site (IPR000152), Protein kinase, catalytic domain (IPR000719), Epidermal growth factor-like (IPR006210), Serine/threonine-protein kinase, active site (IPR008271), Protein kinase-like domain (IPR011009), Serine/threonine-protein kinase-like domain (IPR017442), EGF-like calcium-binding, conserved site (IPR018097)
LOC_Os04g31630.1	1.12446	-	-	-	171.041	25.9437	140.689	196.554	446.168	291.882	297.271	230.256	280.781	Similar to OSIGBa0148P16.1 protein.	chr04	18948775	18949649	+	0	0
LOC_Os04g31760.1	1.02011	-	-	-	455.204	87.1709	281.378	55.19	88.8204	467.561	278.691	3.09068	24.5492	Hypothetical conserved gene.	chr04	19005244	19005588	-	0	0
LOC_Os04g33460.1	0.90398	-	-	-	0	128.681	337.268	0	0	78.6893	21.8581	0	0	Similar to H0321H01.10 protein.	chr04	20240211	20242336	-	Biological Process: carbohydrate metabolic process (GO:0005975), Molecular Function: hydrolase activity, hydrolyzing O-glycosyl compounds (GO:0004553)	Glycoside hydrolase, family 13, N-terminal (IPR004193), Immunoglobulin-like fold (IPR013783), Immunoglobulin E-set (IPR014756), Alpha amylase (IPR015902)
LOC_Os04g33830.1	1.03018	-	-	-	7396.38	1301.34	3596.25	19218.7	28551.6	2785.23	2728.99	10438.8	14976.5	Photosystem I PsaO domain containing protein.	chr04	20496054	20497009	+	0	Photosystem I PsaO (IPR017498)
LOC_Os04g34180.1	-	-	-1.22128	-	5.42987	269.815	190.798	6.77772	0	227.833	54.6453	43.2695	39.8924	expressed protein	Chr04	20717279	20713198	#N/A	#N/A	#N/A
LOC_Os04g35540.1	-0.890316	-	-	-	0.904978	456.61	183.089	0	0	157.379	195.63	61.8136	53.7013	Amino acid/polyamine transporter I family protein.	chr04	21637785	21642587	+	Biological Process: amino acid transmembrane transport (GO:0003333), Biological Process: transport (GO:0006810), Biological Process: amino acid transport (GO:0006865), Biological Process: transmembrane transport (GO:0055085), Cellular Component: membrane (GO:0016020), Cellular Component: integral to membrane (GO:0016021), Molecular Function: amino acid transmembrane transporter activity (GO:00151…	Amino acid/polyamine transporter I (IPR002293), Amino acid permease, conserved site (IPR004840), Amino acid permease domain (IPR004841)
LOC_Os04g38042.1	-	-1.74201	-	-	22.6244	34.2457	34.6905	61.9677	6.19677	12.8099	25.1368	12.3627	3.06865	Conserved hypothetical protein.	chr04	22645052	22648129	-	0	0
LOC_Os04g38410.1	-	-	-	0.613643	4816.29	733.689	2198.99	0	0	0	0	10077.2	17351.7	Similar to Chlorophyll a/b-binding protein CP24, photosystem II (Fragment).	chr04	22835913	22837163	-	0	0
LOC_Os04g38530.1	-	-	-	0.657721	0	146.323	301.614	73.5867	140.46	344.952	453.556	32.4521	136.555	Similar to OSIGBa0097P08.2 protein.	chr04	22893849	22898645	+	Biological Process: carbohydrate metabolic process (GO:0005975), Biological Process: hexose metabolic process (GO:0019318), Molecular Function: catalytic activity (GO:0003824), Molecular Function: isomerase activity (GO:0016853), Molecular Function: carbohydrate binding (GO:0030246)	Aldose 1-epimerase (IPR008183), Glycoside hydrolase-type carbohydrate-binding (IPR011013), Glycoside hydrolase-type carbohydrate-binding, subgroup (IPR014718), Aldose 1-epimerase, subgroup (IPR015443)
LOC_Os04g38750.1	0.969546	-	-	-	1980.09	765.859	1978.32	698.105	708.498	1076.03	1029.52	615.045	787.108	Ribosomal protein, PSRP-3/Ycf65 domain containing protein.	chr04	23027355	23029002	+	Biological Process: translation (GO:0006412), Cellular Component: intracellular (GO:0005622), Cellular Component: ribosome (GO:0005840), Cellular Component: plastid (GO:0009536), Molecular Function: structural constituent of ribosome (GO:0003735)	Ribosomal protein PSRP-3/Ycf65 (IPR006924)
LOC_Os04g38950.1	-	1.80995	-	-	169.231	194.059	110.817	178.157	953.27	0	0	590.32	409.665	Similar to Anthranilate synthase beta chain.	chr04	23139191	23142817	-	Biological Process: glutamine metabolic process (GO:0006541), Biological Process: metabolic process (GO:0008152), Biological Process: biosynthetic process (GO:0009058), Molecular Function: catalytic activity (GO:0003824)	Carbamoyl-phosphate synthase, GATase domain (IPR001317), Anthranilate synthase component II/delta crystallin (IPR006220), Anthranilate synthase, glutamine amidotransferase (IPR006221), Glutamine amidotransferase superfamily (IPR011702), Glutamine amidotransferase type 1 (IPR017926)
LOC_Os04g39010.1	-	2.18114	-	-	0.904978	9.33974	19.2725	20.3332	215.854	0	0	21.6348	13.8089	Heavy metal transport/detoxification protein domain containing protein.	chr04	23165556	23166329	+	0	0
LOC_Os04g39350.1	0.848959	2.03938	-	-	81.448	11.4152	58.7811	176.221	1222.83	0	0	794.305	757.956	Heavy metal transport/detoxification protein domain containing protein.	chr04	23422508	23423336	-	0	0
LOC_Os04g39380.1	-	2.24761	-	-	10.8597	17.6417	21.1997	12.5872	167.313	0	0	0	9.20594	Similar to ATFP4.	chr04	23435713	23436494	-	0	0
LOC_Os04g41620.1	-	-	-	-0.751163	1.80996	84.0577	52.0357	5.80948	1.0328	15.5549	5.46453	304.432	102.8	Similar to Chitinase.	chr04	24687753	24689297	-	0	0
LOC_Os04g41900.1	-	1.96225	-	-	3.61991	6.22649	9.63624	3.87298	65.0661	5.48995	8.74325	0	3.06865	Similar to H0306B06.4 protein.	chr04	24830462	24831375	-	0	0
LOC_Os04g44250.1	-	-	-	0.663093	12.6697	3.11325	2.89087	26.1426	32.0167	27.4497	37.1588	173.078	386.65	cytokinin-O-glucosyltransferase 3, putative, expressed	Chr04	26215406	26213702	#N/A	#N/A	#N/A
LOC_Os04g45520.1	-	-	1.1139	-	121.267	16.604	22.1634	7.74597	4.13118	7.31993	72.1318	12.3627	55.2357	Similar to Nodulin 21 (N-21).	chr04	26931464	26932639	-	0	Domain of unknown function DUF125, transmembrane (IPR008217)
LOC_Os04g45980.1	0.858799	-	-	-	72.3982	26.9815	93.4715	43.5711	47.5086	53.9845	66.6673	61.8136	84.3878	Hypothetical conserved gene.	chr04	27241150	27241709	+	0	0
LOC_Os04g46750.1	1.00145	-	-	-	0	60.1894	203.325	0	0	37.5146	49.1808	58.7229	69.0446	Similar to OSIGBa0143N19.10 protein.	chr04	27720100	27725102	-	Molecular Function: transferase activity, transferring glycosyl groups (GO:0016757)	Glycosyl transferase, family 8 (IPR002495)
LOC_Os04g46990.1	-	1.65115	0.870702	-	97.7376	111.039	148.398	117.158	539.119	132.674	309.293	298.251	555.425	cis-Zeatin-O-glucosyltransferase, Catalyze O-glucosylation of cZ and cZ-riboside	chr04	27853304	27854961	-	Biological Process: metabolic process (GO:0008152), Molecular Function: transferase activity, transferring hexosyl groups (GO:0016758)	UDP-glucuronosyl/UDP-glucosyltransferase (IPR002213)
LOC_Os04g48130.1	-	2.17764	-	-	58.8236	94.4352	51.0721	84.2374	718.826	0	0	156.079	179.516	Similar to Membrane protein.	chr04	28643350	28645093	+	Biological Process: proteolysis (GO:0006508), Cellular Component: integral to membrane (GO:0016021), Molecular Function: serine-type endopeptidase activity (GO:0004252)	Peptidase S54, rhomboid (IPR002610), Peptidase S54, rhomboid domain (IPR022764)
LOC_Os04g48290.1	-	1.62151	-	-	50.6788	25.9437	69.3809	262.395	1134.01	15.5549	12.022	109.719	102.8	Multi antimicrobial extrusion protein MatE family protein.	chr04	28772448	28774623	+	Biological Process: drug transmembrane transport (GO:0006855), Biological Process: transmembrane transport (GO:0055085), Cellular Component: membrane (GO:0016020), Molecular Function: drug transmembrane transporter activity (GO:0015238), Molecular Function: antiporter activity (GO:0015297)	Multi antimicrobial extrusion protein (IPR002528)
LOC_Os04g49210.1	-1.04287	-	1.09184	-	0	220.003	61.6719	355.346	1009.04	597.489	1619.69	24.7254	0	2OG-Fe(II) oxygenase domain containing protein.	chr04	29339469	29341162	-	Biological Process: oxidation-reduction process (GO:0055114), Molecular Function: oxidoreductase activity (GO:0016491), Molecular Function: oxidoreductase activity, acting on paired donors, with incorporation or reduction of molecular oxygen, 2-oxoglutarate as one donor, and incorporation of one atom each of oxygen into both donors (GO:0016706)	Oxoglutarate/iron-dependent oxygenase (IPR005123)
LOC_Os04g50950.1	-	1.90249	-	-	3.61991	1.03775	0.963624	6.77772	77.4597	47.5796	107.105	20.0894	26.0835	TGF-beta receptor, type I/II extracellular region family protein.	chr04	30161452	30165436	+	Biological Process: oligopeptide transport (GO:0006857), Cellular Component: membrane (GO:0016020), Molecular Function: transporter activity (GO:0005215)	Oligopeptide transporter (IPR000109), Major facilitator superfamily domain, general substrate transporter (IPR016196)
LOC_Os04g51460.1	-	2.12834	-	-	0	1.03775	1.92725	26.1426	245.805	0.914991	8.74325	4.63602	1.53432	Similar to Xyloglucan endotransglucosylase/hydrolase protein 24 precursor (EC 2.4.1.207) (At-XTH24) (XTH-24) (Meristem protein 5) (MERI-5 protein) (MERI5 protein) (Endo-xyloglucan transferase) (Xyloglucan endo-1,4-beta-D-glucanase).	chr04	30482211	30483492	-	Biological Process: carbohydrate metabolic process (GO:0005975), Biological Process: cellular glucan metabolic process (GO:0006073), Cellular Component: cell wall (GO:0005618), Cellular Component: apoplast (GO:0048046), Molecular Function: hydrolase activity, hydrolyzing O-glycosyl compounds (GO:0004553), Molecular Function: xyloglucan:xyloglucosyl transferase activity (GO:0016762)	Glycoside hydrolase, family 16 (IPR000757), Glycoside hydrolase, family 16, active site (IPR008263), Concanavalin A-like lectin/glucanase (IPR008985), Xyloglucan endo-transglycosylase, C-terminal (IPR010713), Concanavalin A-like lectin/glucanase, subgroup (IPR013320), Xyloglucan endotransglucosylase/hydrolase (IPR016455)
LOC_Os04g52090.1	-	1.35283	-	-0.779114	57.0136	610.196	458.685	448.298	1462.44	419.066	386.889	2222.2	1012.65	APETALA-2-like transcription Factor, Control of the abscisic acid (ABA)/gibberellin (GA) balance	chr04	30939170	30940160	+	Biological Process: regulation of transcription, DNA-templated (GO:0006355), Molecular Function: DNA binding (GO:0003677), Molecular Function: transcription factor activity, sequence-specific DNA binding (GO:0003700)	DNA-binding domain (IPR016177), AP2/ERF domain (IPR001471)
LOC_Os04g52250.1	0.974891	-	-	-	14.4796	543.78	1426.16	590.63	214.821	22.8748	20.7652	879.298	1486.76	LTPL123 - Protease inhibitor/seed storage/LTP family protein precursor, expressed	Chr4	31051171	31052039	#N/A	#N/A	#N/A
LOC_Os04g52260.1	-	1.56895	-	-	135.747	1056.43	1496.51	3683.21	14712.2	235.153	332.244	8116.13	9963.9	Similar to 36.4 kDa proline-rich protein.	chr04	31061682	31062589	+	Biological Process: lipid transport (GO:0006869)	Plant lipid transfer protein/seed storage/trypsin-alpha amylase inhibitor (IPR003612), Plant lipid transfer protein/hydrophobic protein, helical domain (IPR013770), Bifunctional inhibitor/plant lipid transfer protein/seed storage (IPR016140)
LOC_Os04g52780.1	0.844859	-	-	-	7.23982	63.3027	170.561	215.919	87.7876	110.714	67.7602	18.5441	23.0149	Protein kinase, core domain containing protein.	chr04	31420801	31425092	-	Biological Process: protein phosphorylation (GO:0006468), Molecular Function: protein kinase activity (GO:0004672), Molecular Function: protein serine/threonine kinase activity (GO:0004674), Molecular Function: ATP binding (GO:0005524), Molecular Function: transferase activity, transferring phosphorus-containing groups (GO:0016772)	Protein kinase, catalytic domain (IPR000719), Serine/threonine-protein kinase, active site (IPR008271), Protein kinase-like domain (IPR011009), Leucine-rich repeat-containing N-terminal, type 2 (IPR013210), Serine/threonine-protein kinase-like domain (IPR017442)
LOC_Os04g54830.1	-	-	-1.097	-	96.8326	6.22649	7.70899	19.3649	14.4591	245.218	74.3176	635.135	359.032	Non-protein coding transcript.	chr04	32605050	32605609	+	0	0
LOC_Os04g55740.1	-0.884107	-	-	-	0	129.719	41.4358	16.4602	55.771	174.763	192.352	27.8161	13.8089	Similar to Peroxidase.	chr04	33179647	33181417	-	Biological Process: response to oxidative stress (GO:0006979), Biological Process: oxidation-reduction process (GO:0055114), Molecular Function: peroxidase activity (GO:0004601), Molecular Function: heme binding (GO:0020037)	Plant peroxidase (IPR000823), Haem peroxidase, plant/fungal/bacterial (IPR002016), Haem peroxidase (IPR010255), Peroxidases heam-ligand binding site (IPR019793), Peroxidase, active site (IPR019794)
LOC_Os04g56030.1	-	1.87255	-	-	0	15.5662	4.81812	12.5872	107.411	0	0	0	0	Eggshell protein family protein.	chr04	33374335	33375212	-	0	0
LOC_Os04g56040.1	-	2.19055	-	-	0	1.03775	1.92725	5.80948	101.214	0	0	169.987	145.761	Conserved hypothetical protein.	chr04	33377245	33378457	-	0	0
LOC_Os04g56100.1	-	-	-0.839543	-	236.199	66.4159	124.308	66.809	127.034	651.474	306.014	7.7267	39.8924	Non-protein coding transcript.	chr04	33415316	33415634	-	0	0
LOC_Os04g56160.1	-	-1.84599	-	-	9.04978	3.11325	4.81812	69.7137	6.19677	3.65997	3.27872	15.4534	16.8776	H+-ATPase, Blue light-induced stomatal opening of dumbbell-shaped guard cells, N uptake	chr04	33457745	33464852	+	Biological Process: ATP biosynthetic process (GO:0006754), Molecular Function: nucleotide binding (GO:0000166), Molecular Function: ATPase activity (GO:0016887), Molecular Function: metal ion binding (GO:0046872), Cellular Component: integral component of membrane (GO:0016021)	P-type ATPase (IPR001757), P-type ATPase, subfamily IIIA (IPR006534), Cation-transporting P-type ATPase, N-terminal (IPR004014), P-type ATPase, A domain (IPR008250), P-type ATPase, transmembrane domain (IPR023298), HAD-like domain (IPR023214), P-type ATPase, cytoplasmic domain N (IPR023299), P-type ATPase, phosphorylation site (IPR018303)
LOC_Os04g56910.1	-	-	1.1047	-	1.80996	0	1.92725	14.5237	51.6398	23.7898	112.569	37.0882	84.3878	Similar to H1005F08.3 protein.	chr04	33929184	33930533	-	Molecular Function: transferase activity, transferring acyl groups other than amino-acyl groups (GO:0016747)	Transferase (IPR003480), Chloramphenicol acetyltransferase-like domain (IPR023213)
LOC_Os04g56939.1	-	-	-1.26444	-	50.6788	88.2087	52.0357	36.7933	46.4758	371.487	95.0829	52.5416	41.4267	CHCH domain containing protein.	chr04	33947318	33949741	+	0	MTCP1 (IPR009069)
LOC_Os04g57350.1	-	1.68002	-	-	0	4.151	4.81812	12.5872	86.7548	0.914991	3.27872	1.54534	0	EF hand domain containing protein.	chr04	34138228	34142138	+	Molecular Function: GTPase activity (GO:0003924), Molecular Function: calcium ion binding (GO:0005509), Molecular Function: protein binding (GO:0005515), Molecular Function: GTP binding (GO:0005525)	EPS15 homology (EH) (IPR000261), Dynamin, GTPase domain (IPR001401), Calcium-binding EF-hand (IPR002048), EF-hand-like domain (IPR011992), EF-HAND 2 (IPR018249)
LOC_Os04g58710.1	-	-	0.825698	-	43.4389	334.155	421.104	15380.6	18293.9	743.888	1520.23	10398.6	13738.3	4-coumarate-Co-A ligase (4CL) like protein, Adenosine monophosphate binding protein, Regulation of rice blast resistance, floret development, and lignin biosynthesis	chr04	34908578	34910477	-	Biological Process: metabolic process (GO:0008152), Molecular Function: catalytic activity (GO:0003824)	AMP-dependent synthetase/ligase (IPR000873), AMP-binding enzyme, C-terminal domain (IPR025110), AMP-binding, conserved site (IPR020845)
LOC_Os04g58810.1	-	1.84625	-	-	3.61991	40.4722	67.4537	100.698	577.333	156.464	284.156	142.171	76.7162	Component of the CCR4-NOTcomplex, Deadenylase, Deadenylation (poly(A) tail shortening), Development and stress response	chr04	34980601	34981819	+	Molecular Function: nucleic acid binding (GO:0003676), Cellular Component: nucleus (GO:0005634)	Ribonuclease CAF1 (IPR006941), Ribonuclease H-like domain (IPR012337)
LOC_Os04g58850.1	-	1.44184	-	-0.63185	240.724	1002.47	576.247	566.424	2010.85	501.415	618.585	1234.73	658.225	Harpin-induced 1 domain containing protein.	chr04	35001018	35002142	-	0	0
LOC_Os04g58890.1	-	-	-	-0.652682	133.937	159.813	206.216	514.139	1173.26	542.59	409.84	1120.37	578.44	Similar to H0723C07.4 protein.	chr04	35031210	35032643	-	0	0
LOC_Os04g58920.1	-	1.72189	-	-	0	3.11325	0	1.93649	40.279	61.3044	90.7112	58.7229	95.1281	Zinc finger, RING/FYVE/PHD-type domain containing protein.	chr04	35054571	35056161	-	Biological Process: protein ubiquitination (GO:0016567), Cellular Component: ubiquitin ligase complex (GO:0000151), Molecular Function: ubiquitin-protein ligase activity (GO:0004842), Molecular Function: binding (GO:0005488)	U box domain (IPR003613), Armadillo-like helical (IPR011989), Zinc finger, RING/FYVE/PHD-type (IPR013083), Armadillo-type fold (IPR016024)
LOC_Os04g59150.1	-	1.68276	-	-	0	0	0	62.936	313.97	117.119	214.21	66.4496	82.8535	Peroxidase (EC 1.11.1.7).	chr04	35187454	35189187	-	Biological Process: response to oxidative stress (GO:0006979), Biological Process: oxidation-reduction process (GO:0055114), Molecular Function: peroxidase activity (GO:0004601), Molecular Function: heme binding (GO:0020037)	Plant peroxidase (IPR000823), Haem peroxidase, plant/fungal/bacterial (IPR002016), Haem peroxidase (IPR010255), Peroxidases heam-ligand binding site (IPR019793), Peroxidase, active site (IPR019794)
LOC_Os05g01380.1	-	-1.78554	-	-	5.42987	132.832	125.271	86.1739	10.328	34.7697	27.3227	7.7267	9.20594	Polygalacturonase inhibiting protein, Inhibitor of fungal polygalacturonase, Sheath blight resistance	chr05	230784	231999	+	Molecular Function: protein binding (GO:0005515)	Leucine-rich repeat-containing N-terminal, type 2 (IPR013210), Leucine-rich repeat (IPR001611)
LOC_Os05g01470.2	-	-1.55346	-	-	22.6244	19.7172	70.3446	140.396	28.9183	0	0	197.804	207.134	Similar to Methionine S-methyltransferase (EC 2.1.1.12) (AdoMet:Met S- methyltransferase) (Hv-MMT1).	chr05	267986	274638	-	Biological Process: biosynthetic process (GO:0009058), Molecular Function: catalytic activity (GO:0003824), Molecular Function: transferase activity, transferring nitrogenous groups (GO:0016769), Molecular Function: pyridoxal phosphate binding (GO:0030170)	Aminotransferase, class I/classII (IPR004839), Pyridoxal phosphate-dependent transferase, major region, subdomain 1 (IPR015421), Pyridoxal phosphate-dependent transferase, major region, subdomain 2 (IPR015422), Pyridoxal phosphate-dependent transferase, major domain (IPR015424)
LOC_Os05g02500.1	1.05089	-	-	-	49.7738	19.7172	106.962	146.205	35.115	0	0	71.0856	82.8535	Similar to MAP kinase phosphatase (Fragment).	chr05	858432	861595	-	0	0
LOC_Os05g03920.1	-0.781975	-	-	-	54.2987	812.558	384.486	410.536	202.428	19.2148	4.37163	210.166	214.805	Hypothetical conserved gene.	chr05	1752425	1755727	+	Biological Process: protein phosphorylation (GO:0006468), Molecular Function: protein kinase activity (GO:0004672), Molecular Function: protein serine/threonine kinase activity (GO:0004674), Molecular Function: protein tyrosine kinase activity (GO:0004713), Molecular Function: ATP binding (GO:0005524), Molecular Function: transferase activity, transferring phosphorus-containing groups (GO:0016772)	Protein kinase, catalytic domain (IPR000719), Serine/threonine-protein kinase, catalytic domain (IPR002290), Gnk2-homologous domain (IPR002902), Serine/threonine-protein kinase, active site (IPR008271), Protein kinase-like domain (IPR011009), Concanavalin A-like lectin/glucanase, subgroup (IPR013320), Protein kinase, ATP binding site (IPR017441), Serine/threonine-protein kinase-like domain (IPR01…
LOC_Os05g04120.1	-	-	-0.937965	-	2.71493	0	3.8545	17.4284	18.5903	248.878	95.0829	6.18136	13.8089	Ferroporti-1 domain containing protein.	chr05	1846078	1848763	-	Biological Process: iron ion transmembrane transport (GO:0034755), Cellular Component: integral to membrane (GO:0016021), Molecular Function: iron ion transmembrane transporter activity (GO:0005381)	Ferroporti-1 (IPR009716)
LOC_Os05g04490.1	-	2.3807	1.05133	-	4.52489	53.963	31.7996	5.80948	129.099	19.2148	92.897	7.7267	16.8776	Plant peroxidase domain containing protein.	chr05	2073613	2075302	+	Biological Process: response to oxidative stress (GO:0006979), Biological Process: oxidation-reduction process (GO:0055114), Molecular Function: peroxidase activity (GO:0004601), Molecular Function: heme binding (GO:0020037)	Plant peroxidase (IPR000823), Haem peroxidase, plant/fungal/bacterial (IPR002016), Haem peroxidase (IPR010255), Peroxidase, active site (IPR019794)
LOC_Os05g05030.1	0.977495	-	-	-	50.6788	132.832	381.595	15.4919	65.0661	44.8346	61.2028	38.6335	53.7013	Conserved hypothetical protein.	chr05	2449418	2450032	-	0	0
LOC_Os05g06780.1	1.07987	1.76655	-	-	61.5385	100.662	345.941	203.332	1032.8	671.604	439.348	343.065	332.948	Bifunctional inhibitor/plant lipid transfer protein/seed storage domain containing protein.	chr05	3539620	3540966	-	Biological Process: lipid transport (GO:0006869)	Plant lipid transfer protein/seed storage/trypsin-alpha amylase inhibitor (IPR003612), Plant lipid transfer protein/hydrophobic protein, helical domain (IPR013770), Bifunctional inhibitor/plant lipid transfer protein/seed storage (IPR016140)
LOC_Os05g06970.1	-	-	1.03114	-	0	2.0755	0.963624	0.968246	9.29516	57.6445	184.701	50.9962	73.6476	Similar to Peroxidase (Fragment).	chr05	3645962	3648067	-	0	0
LOC_Os05g07210.1	0.903174	-	-	-	199.095	80.9444	225.488	0.968246	0	0	0	0	0	Transition metal ion transporter, Ion transport	chr05	3808044	3810780	-	Biological Process: metal ion transport (GO:0030001), Biological Process: transmembrane transport (GO:0055085), Biological Process: zinc II ion transmembrane transport (GO:0071577), Molecular Function: zinc ion transmembrane transporter activity (GO:0005385), Molecular Function: metal ion transmembrane transporter activity (GO:0046873), Cellular Component: membrane (GO:0016020), Cellular Componen…	Zinc/iron permease (IPR003689), Zinc/iron permease, fungal/plant (IPR004698)
LOC_Os05g08554.1	-	-	0.830626	-	301.358	112.077	244.761	52.2853	173.51	173.848	379.239	38.6335	67.5103	Similar to Cadmium tolerant 1.	chr05	4665325	4667853	-	0	0
LOC_Os05g08860.1	-	1.95113	-	-	7.23982	6.22649	11.5635	11.619	111.542	45.7496	73.2247	16.9987	33.7551	Conserved hypothetical protein.	chr05	4895311	4895815	+	0	0
LOC_Os05g08910.1	-	1.96093	-	-	3.61991	6.22649	2.89087	12.5872	118.771	157.379	259.019	237.982	104.334	expressed protein	Chr5	4935229	4934567	#N/A	#N/A	#N/A
LOC_Os05g10670.1	-	-	-	0.619755	1069.68	181.606	340.159	548.995	344.954	551.74	389.075	526.961	974.296	Non-protein coding transcript.	chr05	5846045	5846623	-	0	0
LOC_Os05g11320.1	-	-1.40138	-	-	17772.9	21995.1	16187.9	47657.1	14132.8	14107.3	12613.2	68792.4	48763.9	Similar to Metallothionein-like protein 3B.	chr05	6393899	6396069	+	0	0
LOC_Os05g12040.1	-	-	-1.16943	-	28.0543	0	0.963624	0	0	497.755	154.1	84.9937	69.0446	Similar to Cytochrome P450-like protein.	chr05	6882735	6884848	-	Biological Process: oxidation-reduction process (GO:0055114), Molecular Function: monooxygenase activity (GO:0004497), Molecular Function: iron ion binding (GO:0005506), Molecular Function: electron carrier activity (GO:0009055), Molecular Function: oxidoreductase activity, acting on paired donors, with incorporation or reduction of molecular oxygen (GO:0016705), Molecular Function: heme binding …	Cytochrome P450 (IPR001128), Cytochrome P450, E-class, group IV (IPR002403), Cytochrome P450, conserved site (IPR017972)
LOC_Os05g12400.1	0.960942	-	-	-	0.904978	100.662	292.942	150.078	129.099	225.088	115.848	3.09068	0	BURP domain containing protein.	chr05	7134027	7135550	-	0	0
LOC_Os05g13580.1	-	1.44983	-	-	78.7331	71.6047	123.344	226.57	825.204	213.193	203.281	1430.98	978.899	Similar to TCH2 (TOUCH 2); calcium ion binding.	chr05	7533744	7534582	-	Molecular Function: calcium ion binding (GO:0005509)	Calcium-binding EF-hand (IPR002048), EF-hand-like domain (IPR011992), EF-Hand 1, calcium-binding site (IPR018247), EF-hand (IPR018248), EF-HAND 2 (IPR018249)
LOC_Os05g13940.1	-0.925005	-	-	-	521.267	4014.01	1658.4	5304.05	2483.87	2698.31	1712.58	6638.78	5198.29	Proline-rich glycoprotein, ABA-dependent inhibition of root growth	chr05	7746542	7748227	-	0	0
LOC_Os05g14310.1	-	-	-1.01002	-	47.9638	31.1325	38.545	5.80948	13.4263	196.723	64.4815	18.5441	18.4119	Conserved hypothetical protein.	chr05	8046789	8047587	+	0	0
LOC_Os05g15770.1	-	-1.64822	-	-	319.457	1045.01	932.788	3892.35	892.335	1207.79	834.981	349.247	354.429	Similar to Glycosyl hydrolases family 18.	chr05	8902501	8903789	-	Biological Process: carbohydrate metabolic process (GO:0005975), Molecular Function: catalytic activity (GO:0003824), Molecular Function: cation binding (GO:0043169)	Glycoside hydrolase, subgroup, catalytic domain (IPR013781), Glycoside hydrolase, superfamily (IPR017853)
LOC_Os05g19910.1	-	-	1.06171	-	7.23982	1.03775	8.67262	11.619	9.29516	60.3894	198.909	746.399	1922.51	Transferase family protein.	chr05	11609491	11615022	-	Molecular Function: transferase activity, transferring acyl groups other than amino-acyl groups (GO:0016747)	Transferase (IPR003480), Chloramphenicol acetyltransferase-like domain (IPR023213)
LOC_Os05g22716.1	-	1.65581	-0.857998	-	50.6788	30.0947	22.1634	7.74597	63.0005	968.976	453.556	6.18136	7.67162	translation initiation factor IF-1, chloroplast, putative, expressed	Chr5	12888584	12888261	#N/A	#N/A	#N/A
LOC_Os05g24770.1	-	-	-	-0.720351	0	5.18875	0	9.68246	14.4591	7.31993	14.2078	160.715	33.7551	Reticulon family protein.	chr05	14356082	14359461	-	Cellular Component: endoplasmic reticulum (GO:0005783)	Reticulon (IPR003388)
LOC_Os05g27100.1	0.883487	-	-	-	1276.02	624.725	1461.82	332.108	396.593	766.763	704.925	250.345	372.841	Similar to heavy-metal-associated domain-containing protein.	chr05	15770656	15773664	-	0	0
LOC_Os05g27580.1	0.789487	1.66913	-	-	7.23982	3.11325	38.545	17.4284	107.411	15.5549	39.3446	23.1801	260.835	Hypothetical conserved gene.	chr05	16046996	16047764	-	0	Wound-induced protein, Wun1 (IPR009798)
LOC_Os05g27780.1	-	-	-	0.925307	3142.08	2733.43	4386.42	3192.31	3480.52	5289.57	5702.79	66.4496	331.414	Conserved hypothetical protein.	chr05	16178796	16179674	-	0	0
LOC_Os05g28300.1	-	-1.79559	-	-	9.04978	922.559	803.663	55.19	4.13118	2.74497	2.18581	37.0882	35.2895	Conserved hypothetical protein.	chr05	16566541	16577995	+	0	0
LOC_Os05g31230.3	-	-1.68548	-	-	182.806	0	0	282.728	55.771	80.5192	69.946	267.344	210.202	Similar to cDNA, clone: J065201C14, full insert sequence.	chr05	18161337	18169055	-	0	0
LOC_Os05g33160.1	-	2.20836	-	-	13.5747	0	9.63624	45.5076	429.643	311.097	472.136	486.782	368.238	Leucine-rich repeat, N-terminal domain containing protein.	chr05	19448731	19449841	-	Molecular Function: protein binding (GO:0005515)	Leucine-rich repeat (IPR001611), Leucine-rich repeat-containing N-terminal, type 2 (IPR013210)
LOC_Os05g33210.2	-	-	-0.748004	-	272.398	519.912	436.522	260.458	593.857	1315.76	692.903	622.772	776.368	Similar to Ubiquinol-cytochrome c reductase complex 8.0 kDa protein (EC 1.10.2.2).	chr05	19475086	19478332	-	Biological Process: mitochondrial electron transport, ubiquinol to cytochrome c (GO:0006122), Cellular Component: mitochondrial envelope (GO:0005740), Molecular Function: ubiquinol-cytochrome-c reductase activity (GO:0008121)	Ubiquinol-cytochrome C reductase, UQCRX/QCR9-like (IPR008027)
LOC_Os05g33570.1	0.967244	-	-	-	0	102.737	300.651	0	0	0	0	601.137	555.425	Orthophosphate dikinase precursor (EC 2.7.9.1).	chr05	19718538	19737605	-	Biological Process: phosphorylation (GO:0016310), Molecular Function: catalytic activity (GO:0003824), Molecular Function: ATP binding (GO:0005524), Molecular Function: kinase activity (GO:0016301), Molecular Function: transferase activity, transferring phosphorus-containing groups (GO:0016772), Molecular Function: ligase activity (GO:0016874), Molecular Function: pyruvate, phosphate dikinase act…	PEP-utilising enzyme, C-terminal (IPR000121), Pyruvate phosphate dikinase, PEP/pyruvate-binding (IPR002192), PEP-utilising enzyme, mobile domain (IPR008279), Pyruvate, phosphate dikinase (IPR010121), ATP-grasp fold, subdomain 1 (IPR013815), ATP-grasp fold, subdomain 2 (IPR013816), Pyruvate/Phosphoenolpyruvate kinase (IPR015813), PEP-utilising enzyme, active site (IPR018274), PEP-utilising enzyme,…
LOC_Os05g33620.1	-	1.5091	-	-	96.8326	1675.96	1706.58	136.523	538.086	1813.51	1602.2	129.809	125.815	Conserved hypothetical protein.	chr05	19777945	19780020	+	0	0
LOC_Os05g33840.1	-	-	-	0.689428	380.996	191.984	326.669	0	0	0	0	1086.37	2100.49	Similar to 1-deoxy-D-xylulose-5-phosphate synthase.	chr05	19961558	19963120	-	Biological Process: metabolic process (GO:0008152), Molecular Function: oxidoreductase activity, acting on the aldehyde or oxo group of donors, disulfide as acceptor (GO:0016624)	Dehydrogenase, E1 component (IPR001017), Transketolase, N-terminal (IPR005474)
LOC_Os05g36290.1	-0.898543	-	-	-	124.887	454.534	180.198	192.681	386.266	764.018	562.847	474.419	464.9	Similar to Actin 1.	chr05	21500616	21504228	-	Molecular Function: ATP binding (GO:0005524)	Actin-like (IPR004000), Actin, conserved site (IPR004001), Actin/actin-like conserved site (IPR020902)
LOC_Os05g37080.1	-	1.79174	-	-	3.61991	5.18875	2.89087	12.5872	98.1156	21.9598	26.2298	3.09068	7.67162	No apical meristem (NAM) protein domain containing protein.	chr05	21668193	21669728	-	Biological Process: regulation of transcription, DNA-dependent (GO:0006355), Molecular Function: DNA binding (GO:0003677)	No apical meristem (NAM) protein (IPR003441)
LOC_Os05g37660.1	-	1.64957	-	-	35.2941	17.6417	26.9815	30.0156	160.083	12.8099	25.1368	67.995	56.77	Transferase family protein.	chr05	22040081	22041963	-	Molecular Function: transferase activity, transferring acyl groups other than amino-acyl groups (GO:0016747)	Transferase (IPR003480), Chloramphenicol acetyltransferase-like domain (IPR023213)
LOC_Os05g38350.1	-	1.37881	-	-	35.2941	257.362	162.852	251.744	852.056	0	0	679.95	673.568	Similar to Glycerol-3-phosphate acyltransferase 5 (EC 2.3.1.15) (AtGPAT5).	chr05	22481303	22484417	+	Biological Process: metabolic process (GO:0008152), Molecular Function: transferase activity, transferring acyl groups (GO:0016746)	Phospholipid/glycerol acyltransferase (IPR002123)
LOC_Os05g38420.1	-0.871312	-	-	-	0	63.3027	12.5271	0.968246	3.09839	23.7898	2.18581	0	0	Laccase-like protein, Sensitivity of plants to brassinosteroids	chr05	22533536	22536087	+	Biological Process: lignin catabolic process (GO:0046274), Biological Process: oxidation-reduction process (GO:0055114), Molecular Function: copper ion binding (GO:0005507), Molecular Function: oxidoreductase activity (GO:0016491), Molecular Function: hydroquinone:oxygen oxidoreductase activity (GO:0052716), Cellular Component: apoplast (GO:0048046)	Cupredoxin (IPR008972), Laccase (IPR017761), Multicopper oxidase, type 3 (IPR011707), Laccase, first cupredoxin domain (IPR034288), Multicopper oxidase, type 1 (IPR001117), Laccase, second cupredoxin domain (IPR034285), Multicopper oxidase, type 2 (IPR011706), Laccase, third cupredoxin domain (IPR034289), Multicopper oxidases, conserved site (IPR033138), Multicopper oxidase, copper-binding site (…
LOC_Os05g39350.1	-	1.6315	-	-	0	138.021	151.289	54.2218	260.264	0	0	0	0	Domain of unknown function DUF231, plant domain containing protein.	chr05	23080871	23083749	-	0	Domain of unknown function DUF231, plant (IPR004253)
LOC_Os05g39930.1	-	1.39773	-	-	47.0589	81.9822	72.2718	163.634	572.169	92.4141	127.87	282.797	158.035	U-box E3ubiquitin ligase, Positive regulation of cold stress response	chr05	23463142	23465536	+	Biological Process: protein ubiquitination (GO:0016567), Molecular Function: ubiquitin-protein transferase activity (GO:0004842), Molecular Function: binding (GO:0005488), Molecular Function: protein binding (GO:0005515)	Zinc finger, RING/FYVE/PHD-type (IPR013083), U box domain (IPR003613), Armadillo-type fold (IPR016024), Armadillo-like helical (IPR011989), Armadillo (IPR000225)
LOC_Os05g39990.1	-	-	0.842711	-	15.3846	5.18875	6.74537	25.1744	49.5742	0.914991	38.2517	3.09068	29.1522	Alpha-expansin OsEXPA4.	chr05	23495654	23497572	-	Biological Process: plant-type cell wall organization (GO:0009664), Cellular Component: extracellular region (GO:0005576)	Expansin (IPR002963), Expansin/pollen allergen, DPBB domain (IPR007112), Pollen allergen/expansin, C-terminal (IPR007117), Expansin/Lol pI (IPR007118), Barwin-related endoglucanase (IPR009009), Barwin-like endoglucanase (IPR014733)
LOC_Os05g40010.1	0.839299	-	-	-	703.168	525.101	1172.73	412.473	399.692	1576.53	981.43	499.145	421.939	Similar to nonspecific lipid-transfer protein.	chr05	23508215	23509009	+	Biological Process: lipid transport (GO:0006869), Molecular Function: lipid binding (GO:0008289)	Plant lipid transfer protein/Par allergen (IPR000528), Plant lipid transfer protein/seed storage/trypsin-alpha amylase inhibitor (IPR003612), Plant lipid transfer protein/hydrophobic protein, helical domain (IPR013770), Bifunctional inhibitor/plant lipid transfer protein/seed storage (IPR016140)
LOC_Os05g40384.1	-	-	-	0.655407	18.0996	81.9822	87.6898	67.7772	76.4269	16.4698	16.3936	137.535	319.139	Cytochrome P450 monooxygenase, Gibberellin (GA)-deactivating enzyme, Modulation of internode elongation	chr05	23728568	23738372	+	Biological Process: oxidation-reduction process (GO:0055114), Molecular Function: iron ion binding (GO:0005506), Molecular Function: oxidoreductase activity, acting on paired donors, with incorporation or reduction of molecular oxygen (GO:0016705), Molecular Function: heme binding (GO:0020037)	Cytochrome P450 (IPR001128), Cytochrome P450, E-class, group I (IPR002401), Cytochrome P450, conserved site (IPR017972)
LOC_Os05g40890.2	-	-	-0.995606	-	97.7376	168.115	108.89	91.9834	36.1478	245.218	86.3396	43.2695	36.8238	Conserved hypothetical protein.	chr05	23978577	23979669	+	0	0
LOC_Os05g41370.1	-	1.8434	-	-	0	9.33974	9.63624	18.3967	135.296	105.224	204.374	0	0	Similar to KI domain interacting kinase 1.	chr05	24230695	24234784	+	Biological Process: protein phosphorylation (GO:0006468), Molecular Function: protein kinase activity (GO:0004672), Molecular Function: protein serine/threonine kinase activity (GO:0004674), Molecular Function: ATP binding (GO:0005524), Molecular Function: transferase activity, transferring phosphorus-containing groups (GO:0016772)	Protein kinase, catalytic domain (IPR000719), Gnk2-homologous domain (IPR002902), Serine/threonine-protein kinase, active site (IPR008271), Protein kinase-like domain (IPR011009), Serine/threonine-protein kinase-like domain (IPR017442)
LOC_Os05g41760.1	-	1.84738	-	-	10.8597	6.22649	7.70899	11.619	99.1484	43.9196	66.6673	27.8161	36.8238	AP2/ERF (APETALA2/ethylene-responsive factor) protein, Regulation of spikelet meristem determinancy and floral organ identity	chr05	24427953	24428867	-	Biological Process: regulation of transcription, DNA-templated (GO:0006355), Molecular Function: DNA binding (GO:0003677), Molecular Function: sequence-specific DNA binding transcription factor activity (GO:0003700)	DNA-binding domain (IPR016177), AP2/ERF domain (IPR001471)
LOC_Os05g45070.1	-	1.77964	-	-	8.1448	5.18875	11.5635	11.619	91.9188	78.6893	116.941	160.715	205.599	Harpin-induced 1 domain containing protein.	chr05	26189646	26190616	-	0	Late embryogenesis abundant protein, LEA-14 (IPR004864)
LOC_Os05g46510.1	-0.802093	-	-	-	0	505.384	228.379	61.9677	42.3446	0.914991	1.09291	24.7254	10.7403	Pectin lyase fold/virulence factor domain containing protein.	chr05	26940318	26943164	+	Biological Process: carbohydrate metabolic process (GO:0005975), Molecular Function: polygalacturonase activity (GO:0004650)	Glycoside hydrolase, family 28 (IPR000743), Parallel beta-helix repeat (IPR006626), Pectin lyase fold/virulence factor (IPR011050), Pectin lyase fold (IPR012334)
LOC_Os05g46760.1	-	1.71734	-	-	1.80996	41.51	31.7996	18.3967	117.739	32.9397	41.5304	129.809	35.2895	Serine/threonine protein kinase domain containing protein.	chr05	27075999	27077365	-	Biological Process: protein phosphorylation (GO:0006468), Molecular Function: protein kinase activity (GO:0004672), Molecular Function: protein serine/threonine kinase activity (GO:0004674), Molecular Function: protein tyrosine kinase activity (GO:0004713), Molecular Function: ATP binding (GO:0005524), Molecular Function: transferase activity, transferring phosphorus-containing groups (GO:0016772)	Protein kinase, catalytic domain (IPR000719), Serine/threonine-protein kinase, catalytic domain (IPR002290), Serine/threonine-protein kinase, active site (IPR008271), Protein kinase-like domain (IPR011009), Serine/threonine-protein kinase-like domain (IPR017442), Tyrosine-protein kinase, catalytic domain (IPR020635)
LOC_Os05g46840.1	-	-	-1.08938	-	0.904978	4.151	4.81812	3.87298	21.6887	70.4543	7.65034	10.8174	4.60297	Hypothetical protein.	chr05	27121983	27122900	+	0	0
LOC_Os05g47442.1	-	-	-1.0039	-	12.6697	6.22649	9.63624	4.84123	5.16398	80.5192	16.3936	4.63602	3.06865	Conserved hypothetical protein.	chr05	27178016	27178615	-	0	0
LOC_Os05g47700.1	-	2.20743	-	-	142.987	871.709	597.447	204.3	1725.8	1535.36	1254.66	1052.38	636.744	Similar to Lipid transfer protein (Fragment).	chr05	27330717	27331341	+	Biological Process: lipid transport (GO:0006869)	Plant lipid transfer protein/seed storage/trypsin-alpha amylase inhibitor (IPR003612), Plant lipid transfer protein/hydrophobic protein, helical domain (IPR013770), Bifunctional inhibitor/plant lipid transfer protein/seed storage (IPR016140)
LOC_Os05g47960.1	-	1.95064	-	-0.668007	0.904978	9.33974	13.4907	30.0156	223.084	8.23492	10.9291	156.079	41.4267	Conserved hypothetical protein.	chr05	27498776	27499586	-	0	0
LOC_Os05g48210.1	-	1.55378	-	-	122.172	50.8497	52.9993	73.5867	316.035	270.837	356.287	619.681	1012.65	Conserved hypothetical protein.	chr05	27638094	27638894	+	0	0
LOC_Os05g48930.1	-	1.47969	0.807699	-	13.5747	56.0384	30.836	144.269	550.48	241.558	503.83	373.972	408.13	Hypothetical gene.	chr05	28067828	28068569	+	0	0
LOC_Os05g49370.1	-	1.60209	-	-	794.571	55.0007	331.487	335.981	1414.93	1205.96	1137.72	445.058	733.407	Protein of unknown function DUF1645 family protein.	chr05	28310925	28311933	+	0	Protein of unknown function DUF1645 (IPR012442)
LOC_Os05g49700.1	-0.800915	-	-	-	363.801	1348.04	633.101	303.061	542.218	531.61	466.671	448.149	495.587	Pathogenesis-related transcriptional factor and ERF domain containing protein.	chr05	28499327	28500571	-	Biological Process: regulation of transcription, DNA-dependent (GO:0006355), Molecular Function: DNA binding (GO:0003677), Molecular Function: sequence-specific DNA binding transcription factor activity (GO:0003700)	Pathogenesis-related transcriptional factor/ERF, DNA-binding (IPR001471), DNA-binding, integrase-type (IPR016177)
LOC_Os05g50710.1	-	-	-	-0.611404	1626.25	2836.17	2569.02	1237.42	2428.1	2083.44	1842.64	2165.02	1210.58	Atypical late embryogenesis abundant (LEA) protein, Resistance to multiple abiotic stresses	chr05	29069323	29070559	-	Biological Process: response to desiccation (GO:0009269)	Immunoglobulin-like fold (IPR013783), Late embryogenesis abundant protein, LEA-14 (IPR004864), Water stress and hypersensitive response domain (IPR013990)
LOC_Os05g50850.1	0.951209	-	-	-	129.412	67.4537	207.179	464.758	241.674	201.298	128.963	77.267	159.57	Protein of unknown function DUF247, plant domain containing protein.	chr05	29164084	29165467	-	0	Protein of unknown function DUF247, plant (IPR004158)
LOC_Os05g51680.1	-0.963931	-	-	-	141.177	452.459	163.816	548.027	637.235	875.647	778.149	1455.71	1364.01	Allergen V5/Tpx-1 related family protein.	chr05	29634921	29638262	-	Cellular Component: extracellular region (GO:0005576)	Allergen V5/Tpx-1-related (IPR001283), CAP domain (IPR014044), Allergen V5/Tpx-1-related, conserved site (IPR018244)
LOC_Os06g02780.1	0.95908	-	-	-	67.8733	65.3782	204.288	121.031	136.329	20.1298	40.4375	134.445	110.471	Peptidase A1 domain containing protein.	chr06	1011625	1014688	-	Biological Process: proteolysis (GO:0006508), Molecular Function: aspartic-type endopeptidase activity (GO:0004190)	Peptidase A1 (IPR001461), Peptidase aspartic, catalytic (IPR009007), Peptidase aspartic (IPR021109)
LOC_Os06g03670.1	-	1.89953	-	-	0	6.22649	1.92725	59.063	375.938	2.74497	1.09291	12.3627	1.53432	Dehydration-responsive element-binding protein 1C.	chr06	1434770	1435533	+	Biological Process: regulation of transcription, DNA-dependent (GO:0006355), Molecular Function: DNA binding (GO:0003677), Molecular Function: sequence-specific DNA binding transcription factor activity (GO:0003700)	Pathogenesis-related transcriptional factor/ERF, DNA-binding (IPR001471), DNA-binding, integrase-type (IPR016177)
LOC_Os06g03720.1	0.894364	-	-	-	3.61991	4.151	50.1085	2.90474	5.16398	6.40494	7.65034	1.54534	4.60297	Ribonucleotide reductase, Chloroplast biogenesis	chr06	1470865	1472378	+	Biological Process: deoxyribonucleoside diphosphate metabolic process (GO:0009186), Biological Process: oxidation-reduction process (GO:0055114), Molecular Function: ribonucleoside-diphosphate reductase activity (GO:0004748), Molecular Function: oxidoreductase activity (GO:0016491), Molecular Function: transition metal ion binding (GO:0046914)	Ribonucleotide reductase (IPR000358), Ferritin/ribonucleotide reductase-like (IPR009078), Ribonucleotide reductase-related (IPR012348)
LOC_Os06g04220.1	-	2.30328	-	-	0.904978	22.8305	25.0542	3.87298	99.1484	168.358	275.412	43.2695	32.2208	Hypothetical conserved gene.	chr06	1780570	1780854	+	0	0
LOC_Os06g04230.1	-	1.76176	-	-	5.42987	43.5855	68.4173	46.4758	261.297	154.634	160.657	128.263	42.9611	Conserved hypothetical protein.	chr06	1784324	1784813	+	0	0
LOC_Os06g04240.1	-	1.8519	-	-	4.52489	22.8305	26.0179	40.6663	257.166	64.0494	67.7602	148.353	62.9073	Conserved hypothetical protein.	chr06	1785455	1785802	-	0	0
LOC_Os06g04990.1	-	-	0.964271	-	58.8236	28.0192	45.2903	0.968246	7.22957	10.9799	63.3886	0	0	Early nodulin.	chr06	2199377	2200466	-	0	Early nodulin 93 ENOD93 protein (IPR005050)
LOC_Os06g05130.1	-	-	-	-0.751953	28.0543	267.739	186.943	263.363	228.248	56.7295	39.3446	1108.01	500.19	Similar to Acyl-ACP thioesterase (Fragment).	chr06	2274708	2279507	+	Biological Process: fatty acid biosynthetic process (GO:0006633), Molecular Function: thiolester hydrolase activity (GO:0016790)	Acyl-ACP thioesterase (IPR002864), Acyl-ACP-thioesterase, N-terminal (IPR021113)
LOC_Os06g05470.1	-	1.65875	-	-	0	7.26424	2.89087	6.77772	58.8693	38.4296	46.995	105.083	62.9073	Similar to cDNA clone:J023088C01, full insert sequence.	chr06	2472738	2473344	+	0	0
LOC_Os06g05700.1	-	-	-	0.568038	457.919	667.273	601.301	881.104	502.971	0	0	1434.08	2402.75	Similar to Cysteine synthase (EC 4.2.99.8).	chr06	2579089	2581720	+	Biological Process: cysteine biosynthetic process from serine (GO:0006535), Biological Process: metabolic process (GO:0008152), Molecular Function: catalytic activity (GO:0003824), Molecular Function: cysteine synthase activity (GO:0004124), Molecular Function: pyridoxal phosphate binding (GO:0030170)	Pyridoxal phosphate-dependent enzyme, beta subunit (IPR001926), Cysteine synthase K/M (IPR005856), Cysteine synthase A (IPR005859)
LOC_Os06g06130.1	-	2.32033	-	-	1.80996	2.0755	0	0.968246	79.5253	0	0	0	0	0	chr06	2836446	2837851	-	0	0
LOC_Os06g07030.1	-	-	-1.0722	-	182.806	325.853	237.052	347.6	339.79	2511.65	957.386	114.355	168.776	Similar to TINY-like protein (AP2 domain containing protein RAP2.10) (Fragment).	chr06	3337151	3338155	+	Biological Process: regulation of transcription, DNA-dependent (GO:0006355), Molecular Function: DNA binding (GO:0003677), Molecular Function: sequence-specific DNA binding transcription factor activity (GO:0003700)	Pathogenesis-related transcriptional factor/ERF, DNA-binding (IPR001471), DNA-binding, integrase-type (IPR016177)
LOC_Os06g07540.1	0.813518	-	-	-	388.236	234.531	525.175	570.297	262.33	0	0	242.618	303.796	WD40 subfamily protein, Salt stress	chr06	3632670	3639453	+	Molecular Function: protein binding (GO:0005515)	WD40 repeat (IPR001680), WD40/YVTN repeat-like-containing domain (IPR015943), WD40-repeat-containing domain (IPR017986), WD40 repeat, subgroup (IPR019781), WD40 repeat 2 (IPR019782)
LOC_Os06g09980.1	-	-	-1.03937	-	0	2.0755	0	0.968246	2.06559	58.5595	4.37163	0	0	Conserved hypothetical protein.	chr06	5090957	5092120	+	0	0
LOC_Os06g10510.1	-	-	-0.87845	-	147.511	128.681	112.744	227.538	194.166	643.239	289.62	749.49	563.097	Conserved hypothetical protein.	chr06	5409030	5409864	+	0	0
LOC_Os06g10790.1	-	1.66014	-	-	79.6381	26.9815	34.6905	17.4284	106.378	15.5549	7.65034	69.5403	85.9221	Concanavalin A-like lectin/glucanase, subgroup domain containing protein.	chr06	5633354	5635721	-	Biological Process: protein phosphorylation (GO:0006468), Molecular Function: protein kinase activity (GO:0004672), Molecular Function: protein serine/threonine kinase activity (GO:0004674), Molecular Function: binding (GO:0005488), Molecular Function: ATP binding (GO:0005524), Molecular Function: transferase activity, transferring phosphorus-containing groups (GO:0016772)	Protein kinase, catalytic domain (IPR000719), Legume lectin, beta chain (IPR001220), Serine/threonine-protein kinase, active site (IPR008271), Concanavalin A-like lectin/glucanase (IPR008985), Protein kinase-like domain (IPR011009), Concanavalin A-like lectin/glucanase, subgroup (IPR013320), Protein kinase, ATP binding site (IPR017441), Serine/threonine-protein kinase-like domain (IPR017442)
LOC_Os06g11290.1	-	-1.63831	-	-	0	28.0192	21.1997	689.391	153.887	69.5393	72.1318	0	0	Similar to 12-oxophytodienoic acid reductase.	chr06	5918167	5919685	-	Biological Process: metabolic process (GO:0008152), Biological Process: oxidation-reduction process (GO:0055114), Molecular Function: catalytic activity (GO:0003824), Molecular Function: FMN binding (GO:0010181), Molecular Function: oxidoreductase activity (GO:0016491)	NADH:flavin oxidoreductase/NADH oxidase, N-terminal (IPR001155), Aldolase-type TIM barrel (IPR013785)
LOC_Os06g11490.1	-	-	-	-0.712608	0.904978	317.551	209.106	43.5711	82.6236	133.589	146.449	230.256	73.6476	Cupredoxin domain containing protein.	chr06	6086859	6088128	+	Molecular Function: copper ion binding (GO:0005507), Molecular Function: electron carrier activity (GO:0009055)	Plastocyanin-like (IPR003245), Cupredoxin (IPR008972)
LOC_Os06g11660.1	-	2.01553	-	-	0	2.0755	4.81812	0.968246	52.6726	3.65997	10.9291	0	0	Similar to Phi-1 protein.	chr06	6180335	6181296	-	0	Phosphate-induced protein 1 (IPR006766)
LOC_Os06g12320.1	-	-1.89634	-	-	20.8145	32.1702	14.4544	168.475	22.7215	57.6445	99.4545	434.241	208.668	Amino acid transporter, transmembrane domain containing protein.	chr06	6678245	6680823	+	0	Amino acid transporter, transmembrane (IPR013057)
LOC_Os06g12660.1	0.962135	-	-	-	768.326	339.344	891.352	6.77772	4.13118	1918.74	1716.96	131.354	225.546	Conserved hypothetical protein.	chr06	6915702	6916605	+	0	0
LOC_Os06g13190.1	-	-	-1.02959	-	10.8597	3.11325	8.67262	3.87298	5.16398	65.8794	8.74325	6.18136	3.06865	Conserved hypothetical protein.	chr06	7230221	7230662	+	0	0
LOC_Os06g13810.1	0.940863	-	-	-	114.027	108.964	305.469	135.554	78.4925	0	0	171.533	243.958	Pyrophosphate-fructose 6-phosphate 1-phosphotransferase (PFP) beta subunit, Regulation of carbon metabolism during grain filling	chr06	7649087	7654307	-	Biological Process: fructose 6-phosphate metabolic process (GO:0006002), Biological Process: glycolytic process (GO:0006096), Molecular Function: 6-phosphofructokinase activity (GO:0003872), Molecular Function: ATP binding (GO:0005524), Molecular Function: diphosphate-fructose-6-phosphate 1-phosphotransferase activity (GO:0047334)	ATP-dependent 6-phosphofructokinase (IPR022953), Pyrophosphate-dependent phosphofructokinase PfpB (IPR011183), Phosphofructokinase domain (IPR000023), Pyrophosphate-dependent phosphofructokinase, alpha-helical domain (IPR013981)
LOC_Os06g13940.1	-	1.55178	-	-	0	16.604	10.5999	26.1426	129.099	118.034	205.466	35.5428	128.883	Conserved hypothetical protein.	chr06	7763207	7763803	-	0	0
LOC_Os06g15370.1	-	-1.64801	-	-	110.407	0	0	571.265	124.968	122.609	121.313	52.5416	75.1819	TGF-beta receptor, type I/II extracellular region family protein.	chr06	8739433	8744022	+	Biological Process: oligopeptide transport (GO:0006857), Cellular Component: membrane (GO:0016020), Molecular Function: transporter activity (GO:0005215)	Oligopeptide transporter (IPR000109), Major facilitator superfamily domain, general substrate transporter (IPR016196), PTR2 family proton/oligopeptide symporter, conserved site (IPR018456)
LOC_Os06g15380.1	0.986913	-	-	-	0	53.963	183.089	0	0	0	0	0	0	acylphosphatase, putative, expressed	Chr6	8744693	8744340	#N/A	#N/A	#N/A
LOC_Os06g15400.1	0.783733	-	-	-	0	1591.91	3284.03	5466.72	11605.5	3066.14	2718.06	7474.81	8064.41	Similar to Threonine endopeptidase.	chr06	8751332	8752603	-	0	0
LOC_Os06g15990.1	-	-	-1.09512	-	5157.47	4270.34	4079.98	3930.11	2843.29	293.712	92.897	3078.32	3717.67	Similar to RF2 (EC 1.2.1.3) (T cytoplasm male sterility restorer factor 2).	chr06	9091026	9096472	+	Biological Process: metabolic process (GO:0008152), Biological Process: oxidation-reduction process (GO:0055114), Molecular Function: oxidoreductase activity (GO:0016491), Molecular Function: oxidoreductase activity, acting on the aldehyde or oxo group of donors, NAD or NADP as acceptor (GO:0016620)	Aldehyde dehydrogenase domain (IPR015590), Aldehyde dehydrogenase, conserved site (IPR016160), Aldehyde/histidinol dehydrogenase (IPR016161), Aldehyde dehydrogenase, N-terminal (IPR016162), Aldehyde dehydrogenase, C-terminal (IPR016163)
LOC_Os06g16350.1	-	-1.92209	-	-	2.71493	16.604	7.70899	63.9042	4.13118	8.23492	40.4375	148.353	92.0594	Similar to Peroxidase 11 precursor (EC 1.11.1.7) (Atperox P11) (ATP23a/ATP23b).	chr06	9326113	9328206	-	Biological Process: response to oxidative stress (GO:0006979), Biological Process: oxidation-reduction process (GO:0055114), Molecular Function: peroxidase activity (GO:0004601), Molecular Function: heme binding (GO:0020037)	Plant peroxidase (IPR000823), Haem peroxidase, plant/fungal/bacterial (IPR002016), Haem peroxidase (IPR010255), Peroxidases heam-ligand binding site (IPR019793), Peroxidase, active site (IPR019794)
LOC_Os06g17410.1	0.882457	-	-	-	4.52489	179.531	444.231	4.84123	2.06559	407.171	449.185	1.54534	6.1373	Zinc finger, Dof-type family protein.	chr06	10101308	10102349	+	Biological Process: regulation of transcription, DNA-dependent (GO:0006355), Molecular Function: DNA binding (GO:0003677), Molecular Function: zinc ion binding (GO:0008270)	Zinc finger, Dof-type (IPR003851)
LOC_Os06g17840.1	-	-1.56068	-	-	1603.62	1615.78	1295.11	619.677	149.755	11.8949	13.1149	1920.86	1798.23	Armadillo-type fold domain containing protein.	chr06	10344270	10358301	-	Molecular Function: binding (GO:0005488)	Armadillo-like helical (IPR011989), Armadillo-type fold (IPR016024)
LOC_Os06g18960.1	-	1.80201	1.01585	-	0	0	0	0.968246	40.279	32.9397	121.313	58.7229	138.089	Conserved hypothetical protein.	chr06	10780823	10784833	-	0	0
LOC_Os06g19070.1	-	1.89957	0.960502	-	9.95476	21.7927	15.418	22.2697	166.28	45.7496	142.078	35.5428	67.5103	Cytochrome P450 family protein.	chr06	10844016	10845981	-	0	0
LOC_Os06g19660.1	-	-1.85536	-	-	11.7647	20.755	47.2176	43.5711	1.0328	3.65997	5.46453	40.1788	9.20594	Hypothetical conserved gene.	chr06	11219921	11228576	+	Molecular Function: protein binding (GO:0005515)	WD40 repeat (IPR001680), WD40 repeat-like-containing domain (IPR011046), WD40/YVTN repeat-like-containing domain (IPR015943), WD40-repeat-containing domain (IPR017986), WD40 repeat, subgroup (IPR019781), WD40 repeat 2 (IPR019782)
LOC_Os06g19750.1	-	-	-1.01349	-	139.367	86.1332	151.289	61.9677	97.0828	387.956	143.171	43.2695	58.3043	Hypothetical protein.	chr06	11288003	11288733	+	0	0
LOC_Os06g20150.1	-	2.00793	-	-	189.14	4.151	26.0179	1.93649	56.8038	0	0	0	0	Haem peroxidase domain containing protein.	chr06	11559570	11560896	+	Biological Process: response to oxidative stress (GO:0006979), Biological Process: oxidation-reduction process (GO:0055114), Molecular Function: peroxidase activity (GO:0004601), Molecular Function: heme binding (GO:0020037)	Plant peroxidase (IPR000823), Haem peroxidase, plant/fungal/bacterial (IPR002016), Haem peroxidase (IPR010255), Peroxidases heam-ligand binding site (IPR019793)
LOC_Os06g20900.1	-	2.6813	-	-	4.52489	1.03775	0.963624	24.2061	484.381	0	0	205.53	323.742	Conserved hypothetical protein.	chr06	12076313	12079453	-	0	0
LOC_Os06g21410.1	-	1.63584	-	-	11.7647	32.1702	17.3452	11.619	78.4925	127.184	227.325	78.8123	170.31	Non-protein coding transcript.	chr06	12366482	12367048	+	0	0
LOC_Os06g21530.1	0.943856	-	-	-	600	204.437	540.593	144.269	98.1156	477.626	325.686	139.081	147.295	Similar to ABC-type Co2+ transport system, permease component.	chr06	12426184	12426831	-	0	Protein of unknown function DUF3464 (IPR021855)
LOC_Os06g24990.1	-0.939663	-	-	-	35.2941	182.644	58.7811	306.934	194.166	0	0	77.267	26.0835	xylanase inhibitor protein 1 precursor, putative, expressed	Chr6	14642575	14641576	#N/A	#N/A	#N/A
LOC_Os06g25010.1	-	-	-1.13741	-0.75461	132.127	498.12	377.741	1402.02	461.66	475.796	153.007	346.156	122.746	Similar to Xylanase inhibitor protein I precursor.	chr06	14646987	14648089	-	Biological Process: carbohydrate metabolic process (GO:0005975), Molecular Function: catalytic activity (GO:0003824), Molecular Function: hydrolase activity, hydrolyzing O-glycosyl compounds (GO:0004553), Molecular Function: cation binding (GO:0043169)	Glycoside hydrolase, family 18, catalytic domain (IPR001223), Glycoside hydrolase, subgroup, catalytic domain (IPR013781), Glycoside hydrolase, superfamily (IPR017853)
LOC_Os06g28280.1	-	-	-0.849583	-	0.904978	0	1.92725	0	1.0328	38.4296	2.18581	1.54534	0	retrotransposon protein, putative, unclassified, expressed	Chr6	16067060	16065959	#N/A	#N/A	#N/A
LOC_Os06g28300.1	-	-	-1.00385	-	4.52489	3.11325	4.81812	2.90474	2.06559	53.0695	2.18581	3.09068	0	zinc knuckle family protein, expressed	Chr6	16072705	16070798	#N/A	#N/A	#N/A
LOC_Os06g29730.1	-	1.89571	-	-	13.5747	3.11325	0.963624	10.6507	99.1484	53.0695	111.476	1104.92	776.368	Conserved hypothetical protein.	chr06	17066928	17068612	-	0	0
LOC_Os06g30940.1	-	-1.60933	-	-	0	3.11325	0.963624	131.681	24.7871	43.9196	34.973	66.4496	73.6476	Pentatricopeptide repeat domain containing protein.	chr06	17997701	18000859	+	Molecular Function: binding (GO:0005488)	Pentatricopeptide repeat (IPR002885), Tetratricopeptide-like helical (IPR011990)
LOC_Os06g30990.1	-	-	-1.08113	-	7.23982	14.5285	3.8545	7.74597	6.19677	79.6043	12.022	15.4534	10.7403	retrotransposon protein, putative, unclassified, expressed	Chr6	18030740	18027998	#N/A	#N/A	#N/A
LOC_Os06g32990.1	-	2.14697	1.04934	-	3.61991	5.18875	2.89087	11.619	140.46	32.0247	124.591	7.7267	27.6178	Haem peroxidase family protein.	chr06	19205630	19207119	-	Biological Process: response to oxidative stress (GO:0006979), Biological Process: oxidation-reduction process (GO:0055114), Molecular Function: peroxidase activity (GO:0004601), Molecular Function: heme binding (GO:0020037)	Plant peroxidase (IPR000823), Haem peroxidase, plant/fungal/bacterial (IPR002016), Haem peroxidase (IPR010255), Peroxidases heam-ligand binding site (IPR019793), Peroxidase, active site (IPR019794)
LOC_Os06g33200.1	-	-	-	0.618053	507.693	216.89	223.561	504.456	1071.01	230.578	290.713	1168.28	2077.47	Conserved hypothetical protein.	chr06	19333952	19334517	-	0	0
LOC_Os06g35520.1	-	-1.96485	-	-	7.23982	1096.9	1060.95	1579.21	250.969	106.139	132.242	32.4521	38.3581	Similar to Peroxidase P7 (EC 1.11.1.7) (TP7).	chr06	20705378	20706934	-	Biological Process: response to oxidative stress (GO:0006979), Biological Process: oxidation-reduction process (GO:0055114), Molecular Function: peroxidase activity (GO:0004601), Molecular Function: heme binding (GO:0020037)	Plant peroxidase (IPR000823), Haem peroxidase, plant/fungal/bacterial (IPR002016), Haem peroxidase (IPR010255), Peroxidases heam-ligand binding site (IPR019793), Peroxidase, active site (IPR019794)
LOC_Os06g35700.1	-	-	0.909549	0.847823	2.71493	8.30199	10.5999	19.3649	85.722	76.8593	201.095	66.4496	279.247	FAD linked oxidase, N-terminal domain containing protein.	chr06	20832520	20834491	-	Biological Process: oxidation-reduction process (GO:0055114), Molecular Function: catalytic activity (GO:0003824), Molecular Function: UDP-N-acetylmuramate dehydrogenase activity (GO:0008762), Molecular Function: oxidoreductase activity (GO:0016491), Molecular Function: oxidoreductase activity, acting on CH-OH group of donors (GO:0016614), Molecular Function: flavin adenine dinucleotide binding (…	FAD linked oxidase, N-terminal (IPR006094), Berberine/berberine-like (IPR012951), FAD-binding, type 2 (IPR016166), FAD-linked oxidase, FAD-binding, subdomain 2 (IPR016168)
LOC_Os06g35940.1	-1.11186	-	-	-	0	94.4352	10.5999	0	0	0	0	0	0	Similar to SP3D.	chr06	20971660	20974252	-	0	Phosphatidylethanolamine-binding, conserved site (IPR001858), Phosphatidylethanolamine-binding protein PEBP (IPR008914)
LOC_Os06g35960.1	-	-	-1.16428	-	3.61991	32.1702	20.2361	37.7616	5.16398	151.889	33.8801	60.2683	33.7551	Similar to Heat stress transcription factor C-2b.	chr06	20998086	20998850	-	Biological Process: regulation of transcription, DNA-dependent (GO:0006355), Cellular Component: nucleus (GO:0005634), Molecular Function: sequence-specific DNA binding transcription factor activity (GO:0003700), Molecular Function: sequence-specific DNA binding (GO:0043565)	Heat shock factor (HSF)-type, DNA-binding (IPR000232), Winged helix-turn-helix transcription repressor DNA-binding (IPR011991)
LOC_Os06g37020.1	-	1.68506	-	-	30.7692	26.9815	22.1634	7.74597	65.0661	113.459	232.789	29.3615	35.2895	Hypothetical conserved gene.	chr06	21841188	21842446	+	0	Protein of unknown function DUF761, plant (IPR008480)
LOC_Os06g37224.1	-	-	-	0.826327	7.23982	2.0755	4.81812	0	0	150.059	158.471	296.705	764.093	Similar to Ent-kaurene oxidase 1 (Fragment).	chr06	21982654	21992533	-	Biological Process: oxidation-reduction process (GO:0055114), Molecular Function: iron ion binding (GO:0005506), Molecular Function: electron carrier activity (GO:0009055), Molecular Function: oxidoreductase activity, acting on paired donors, with incorporation or reduction of molecular oxygen (GO:0016705), Molecular Function: heme binding (GO:0020037)	Cytochrome P450 (IPR001128), Cytochrome P450, E-class, group I (IPR002401), Cytochrome P450, conserved site (IPR017972)
LOC_Os06g37560.1	-	1.39511	-	-	59.7285	127.643	176.343	290.474	995.615	78.6893	90.7112	43.2695	50.6327	Similar to Beta-galactosidase precursor (EC 3.2.1.23) (Lactase).	chr06	22245386	22251547	+	Biological Process: carbohydrate metabolic process (GO:0005975), Molecular Function: catalytic activity (GO:0003824), Molecular Function: hydrolase activity, hydrolyzing O-glycosyl compounds (GO:0004553), Molecular Function: cation binding (GO:0043169)	Glycoside hydrolase, family 35 (IPR001944), Galactose-binding domain-like (IPR008979), Glycoside hydrolase, subgroup, catalytic domain (IPR013781), Glycoside hydrolase, superfamily (IPR017853), Glycoside hydrolase, family 35, conserved site (IPR019801)
LOC_Os06g39110.1	-	1.92074	-	-	1.80996	1.03775	1.92725	3.87298	61.9677	122.609	150.821	237.982	294.59	Conserved hypothetical protein.	chr06	23227138	23228388	+	0	0
LOC_Os06g39120.1	-0.913942	2.26749	-	-	77.8281	142.172	44.3267	133.618	1238.32	1668.03	1615.32	3024.23	2511.69	Conserved hypothetical protein.	chr06	23232535	23233439	+	0	0
LOC_Os06g39600.1	1.13278	-	-	-	0	29.057	152.253	167.507	76.4269	0	0	0	0	Similar to DNA-binding protein phosphatase 2C.	chr06	23505601	23510146	+	Biological Process: protein dephosphorylation (GO:0006470), Cellular Component: protein serine/threonine phosphatase complex (GO:0008287), Molecular Function: catalytic activity (GO:0003824), Molecular Function: protein serine/threonine phosphatase activity (GO:0004722)	Protein phosphatase 2C, manganese/magnesium aspartate binding site (IPR000222), Protein phosphatase 2C-like (IPR001932), Protein phosphatase 2C (IPR015655)
LOC_Os06g40730.1	0.885906	-	-	-	0	3.11325	48.1812	0	0	0	0	0	0	Esterase/lipase/thioesterase domain containing protein.	chr06	24277407	24282486	-	0	0
LOC_Os06g41450.1	-	-	0.7995	-	373.756	584.253	499.157	289.506	568.038	567.295	1136.62	193.167	250.095	VQ domain containing protein.	chr06	24843829	24844743	-	0	VQ (IPR008889)
LOC_Os06g41770.1	-	1.4714	-	-	385.521	297.834	275.596	110.38	423.446	585.595	840.445	397.152	357.497	bZIP transcription factor, Endoplasmic reticulum stress response	chr06	25041945	25043935	+	Biological Process: regulation of transcription, DNA-templated (GO:0006355), Molecular Function: sequence-specific DNA binding transcription factor activity (GO:0003700), Molecular Function: sequence-specific DNA binding (GO:0043565)	Basic-leucine zipper domain (IPR004827)
LOC_Os06g43350.1	-	-	0.91918	-	844.344	497.082	601.301	504.456	696.104	1194.06	2657.95	550.141	943.609	cytochrome P450, putative, expressed	Chr6	26060866	26065357	#N/A	#N/A	#N/A
LOC_Os06g43780.1	-	1.84604	-	-	2.71493	0	0	3.87298	56.8038	31.1097	62.2957	30.9068	33.7551	Hypothetical conserved gene.	chr06	26355715	26358802	-	0	0
LOC_Os06g44260.1	-	-1.62347	-	-	0	22.8305	35.6541	365.029	79.5253	32.0247	6.55744	0	0	Similar to GDP-4-keto-6-deoxy-D-mannose-3, 5-epimerase-4-reductase (GER1); 21556- 22494.	chr06	26698962	26700005	-	Biological Process: cellular metabolic process (GO:0044237), Molecular Function: nucleotide binding (GO:0000166), Molecular Function: catalytic activity (GO:0003824), Molecular Function: coenzyme binding (GO:0050662)	NAD-dependent epimerase/dehydratase (IPR001509), NAD(P)-binding domain (IPR016040)
LOC_Os06g45890.1	-0.784157	-	-	-	68.7783	812.558	383.522	605.154	410.02	193.063	319.129	392.516	406.596	Homeodomain-like containing protein.	chr06	27777556	27780675	+	Biological Process: regulation of transcription, DNA-dependent (GO:0006355), Molecular Function: DNA binding (GO:0003677), Molecular Function: protein binding (GO:0005515)	Myb-like DNA-binding domain, SHAQKYF class (IPR006447), Homeodomain-like (IPR009057), Homeodomain-related (IPR012287), Myb, DNA-binding (IPR014778), Transcription regulator HTH, Myb-type, DNA-binding (IPR017930)
LOC_Os06g45960.1	-	2.28021	-	-	0.904978	0	0.963624	17.4284	217.92	160.123	308.2	305.977	579.974	Cytochrome P450 family protein.	chr06	27844656	27847779	-	Biological Process: oxidation-reduction process (GO:0055114), Molecular Function: iron ion binding (GO:0005506), Molecular Function: electron carrier activity (GO:0009055), Molecular Function: oxidoreductase activity, acting on paired donors, with incorporation or reduction of molecular oxygen (GO:0016705), Molecular Function: heme binding (GO:0020037)	Cytochrome P450 (IPR001128), Cytochrome P450, E-class, group I (IPR002401), Cytochrome P450, conserved site (IPR017972)
LOC_Os06g45970.1	-	2.43809	-	-	0.904978	0	0	30.9839	417.249	179.338	236.068	545.505	771.765	Beta tubulin, autoregulation binding site domain containing protein.	chr06	27862160	27862997	+	0	0
LOC_Os06g46340.1	-	1.77261	-	-	7.23982	4.151	9.63624	46.4758	264.396	187.573	348.637	234.892	357.497	Similar to High pI alpha-glucosidase.	chr06	28100801	28105862	+	Biological Process: carbohydrate metabolic process (GO:0005975), Biological Process: metabolic process (GO:0008152), Molecular Function: catalytic activity (GO:0003824), Molecular Function: hydrolase activity, hydrolyzing O-glycosyl compounds (GO:0004553), Molecular Function: carbohydrate binding (GO:0030246)	Glycoside hydrolase, family 31 (IPR000322), Glycoside hydrolase-type carbohydrate-binding (IPR011013), Aldolase-type TIM barrel (IPR013785), Glycoside hydrolase, superfamily (IPR017853)
LOC_Os06g46950.1	-	1.98014	-	-0.74365	23.5294	46.6987	74.1991	113.285	749.81	184.828	171.586	346.156	125.815	Small calcium-binding protein with one EF-hand motif, Positive regulation of osmotic and salt tolerance	chr06	28483812	28484488	+	Molecular Function: calcium ion binding (GO:0005509)	EF-hand domain pair (IPR011992), EF-hand domain (IPR002048), EF-Hand 1, calcium-binding site (IPR018247)
LOC_Os06g47220.1	-	-	0.866738	-	189.14	217.927	279.451	55.19	73.3285	142.739	328.965	44.8149	52.167	Protein of unknown function DUF3511 domain containing protein.	chr06	28629133	28629904	-	0	Protein of unknown function DUF3511 (IPR021899)
LOC_Os06g47910.1	-	-1.51036	-1.2043	-	7.23982	149.436	59.7447	219.792	51.6398	125.354	21.8581	542.414	382.047	Esterase, SGNH hydrolase-type domain containing protein.	chr06	28981367	28983436	-	Biological Process: lipid metabolic process (GO:0006629), Molecular Function: hydrolase activity (GO:0016787), Molecular Function: hydrolase activity, acting on ester bonds (GO:0016788)	Lipase, GDSL (IPR001087), Esterase, SGNH hydrolase-type (IPR013830), Esterase, SGNH hydrolase-type, subgroup (IPR013831)
LOC_Os06g47920.1	-	-1.71241	-	-	48.8688	81.9822	115.635	69.7137	8.26236	12.8099	13.1149	47.9055	26.0835	Pentatricopeptide repeat domain containing protein.	chr06	28985624	28987849	+	Molecular Function: binding (GO:0005488)	Pentatricopeptide repeat (IPR002885), Tetratricopeptide-like helical (IPR011990)
LOC_Os06g48160.1	-	2.17862	-	-	0.904978	2.0755	0	6.77772	107.411	0.914991	2.18581	0	1.53432	Xyloglycan endo-transglycosylase precursor.	chr06	29133106	29134569	+	Biological Process: carbohydrate metabolic process (GO:0005975), Biological Process: cellular glucan metabolic process (GO:0006073), Cellular Component: cell wall (GO:0005618), Cellular Component: apoplast (GO:0048046), Molecular Function: hydrolase activity, hydrolyzing O-glycosyl compounds (GO:0004553), Molecular Function: xyloglucan:xyloglucosyl transferase activity (GO:0016762)	Glycoside hydrolase, family 16 (IPR000757), Glycoside hydrolase, family 16, active site (IPR008263), Concanavalin A-like lectin/glucanase (IPR008985), Xyloglucan endo-transglycosylase, C-terminal (IPR010713), Concanavalin A-like lectin/glucanase, subgroup (IPR013320), Xyloglucan endotransglucosylase/hydrolase (IPR016455)
LOC_Os06g48200.1	-	2.75489	-	-	15.3846	24.906	26.0179	19.3649	458.561	14.6399	14.2078	3.09068	7.67162	Similar to Xyloglucan endo-transglucosylase/hydrolase 1.	chr06	29157244	29157883	-	Biological Process: carbohydrate metabolic process (GO:0005975), Molecular Function: hydrolase activity, hydrolyzing O-glycosyl compounds (GO:0004553)	Glycoside hydrolase, family 16 (IPR000757), Glycoside hydrolase, family 16, active site (IPR008263), Beta-glucanase (IPR008264), Concanavalin A-like lectin/glucanase (IPR008985), Concanavalin A-like lectin/glucanase, subgroup (IPR013320)
LOC_Os06g48590.1	0.884636	-	-	-	38.914	24.906	92.5079	113.285	69.1973	0	0	61.8136	59.8386	MAP kinase 2.	chr06	29398386	29402535	+	Biological Process: protein phosphorylation (GO:0006468), Molecular Function: protein kinase activity (GO:0004672), Molecular Function: protein serine/threonine kinase activity (GO:0004674), Molecular Function: MAP kinase activity (GO:0004707), Molecular Function: protein tyrosine kinase activity (GO:0004713), Molecular Function: ATP binding (GO:0005524), Molecular Function: transferase activity,…	Protein kinase, catalytic domain (IPR000719), Serine/threonine-protein kinase, catalytic domain (IPR002290), MAP kinase, conserved site (IPR003527), Serine/threonine-protein kinase, active site (IPR008271), Protein kinase-like domain (IPR011009), Protein kinase, ATP binding site (IPR017441), Serine/threonine-protein kinase-like domain (IPR017442), Tyrosine-protein kinase, catalytic domain (IPR020…
LOC_Os06g49660.1	-0.873729	-	-	-	9.04978	800.105	339.196	326.299	152.854	109.799	49.1808	381.699	569.234	Similar to Benzoyl coenzyme A: benzyl alcohol benzoyl transferase (Benzoyl- CoA:benzyl alcohol/phenylethanol benzoyltransferase).	chr06	30051761	30053353	-	Molecular Function: transferase activity, transferring acyl groups other than amino-acyl groups (GO:0016747)	Transferase (IPR003480), Chloramphenicol acetyltransferase-like domain (IPR023213)
LOC_Os06g49760.1	-	-1.83063	-	-	11.7647	101.699	105.035	101.666	12.3935	80.5192	30.6014	6.18136	7.67162	Pectinesterase inhibitor domain containing protein.	chr06	30105940	30106833	-	Molecular Function: enzyme inhibitor activity (GO:0004857), Molecular Function: pectinesterase activity (GO:0030599)	Pectinesterase inhibitor (IPR006501)
LOC_Os06g50390.1	-0.831539	-	-	-	291.403	689.065	305.469	380.521	969.795	0	0	1573.16	1967	Peptidase A1 domain containing protein.	chr06	30509418	30512316	+	Biological Process: proteolysis (GO:0006508), Molecular Function: aspartic-type endopeptidase activity (GO:0004190)	Peptidase A1 (IPR001461), Peptidase aspartic, active site (IPR001969), Peptidase aspartic, catalytic (IPR009007), Peptidase aspartic (IPR021109)
LOC_Os06g50840.1	-	-1.90245	-	-	491.403	594.63	553.12	80.3644	7.22957	480.37	486.343	789.669	808.589	Zinc finger, RING/FYVE/PHD-type domain containing protein.	chr06	30762490	30768122	+	Molecular Function: protein binding (GO:0005515), Molecular Function: metal ion binding (GO:0046872)	Zinc finger, FYVE-type (IPR000306), Zinc finger, FYVE/PHD-type (IPR011011), Pleckstrin homology-type (IPR011993), Zinc finger, RING/FYVE/PHD-type (IPR013083), Zinc finger, FYVE-related (IPR017455)
LOC_Os06g51070.1	-	1.43315	-	-	0	58.1139	115.635	290.474	1033.83	423.641	644.815	723.219	790.177	NAC transcription factor, Drought and cold stress tolerance	chr06	30893359	30894592	-	Biological Process: regulation of transcription, DNA-templated (GO:0006355), Molecular Function: DNA binding (GO:0003677)	NAC domain (IPR003441)
LOC_Os07g01410.1	-	-	-	0.636516	0	0	0	0	0	5.48995	30.6014	32.4521	130.418	Haem peroxidase, plant/fungal/bacterial family protein.	chr07	259712	262742	+	Biological Process: response to oxidative stress (GO:0006979), Biological Process: oxidation-reduction process (GO:0055114), Molecular Function: peroxidase activity (GO:0004601), Molecular Function: heme binding (GO:0020037)	Plant peroxidase (IPR000823), Haem peroxidase, plant/fungal/bacterial (IPR002016), Haem peroxidase (IPR010255), Peroxidases heam-ligand binding site (IPR019793)
LOC_Os07g02110.1	-	-1.57654	-	-	102.263	81.9822	183.089	247.871	54.7382	201.298	119.127	91.1751	49.0984	Conserved hypothetical protein.	chr07	668427	669380	+	0	0
LOC_Os07g02440.1	1.02731	-	-	-	42.534	13.4907	86.7262	14.5237	58.8693	49.4095	52.4595	38.6335	64.4416	Similar to Peroxidase2 precursor (EC 1.11.1.7).	chr07	838070	841318	+	Biological Process: response to oxidative stress (GO:0006979), Biological Process: oxidation-reduction process (GO:0055114), Molecular Function: peroxidase activity (GO:0004601), Molecular Function: heme binding (GO:0020037)	Plant peroxidase (IPR000823), Haem peroxidase, plant/fungal/bacterial (IPR002016), Haem peroxidase (IPR010255), Peroxidases heam-ligand binding site (IPR019793), Peroxidase, active site (IPR019794)
LOC_Os07g02850.1	-0.982451	-	-	-	7.23982	703.594	257.288	229.474	59.9021	45.7496	34.973	448.149	273.11	Protein of unknown function DUF538 domain containing protein.	chr07	1067127	1067558	+	0	Protein of unknown function DUF538 (IPR007493)
LOC_Os07g03200.1	-	-	-	0.765043	419.91	206.512	177.307	234.315	510.201	0	0	1945.58	4047.55	Similar to Phytosulfokines 4 precursor.	chr07	1255047	1255744	-	Biological Process: cell proliferation (GO:0008283), Cellular Component: extracellular region (GO:0005576), Molecular Function: growth factor activity (GO:0008083)	Phytosulfokine (IPR009438)
LOC_Os07g03710.1	-	1.79322	-	-	10.8597	10.3775	1.92725	2.90474	48.5414	253.453	909.298	394.062	1931.71	Pathogenesis-related 1a protein, Regulation of abiotic stress responses	chr07	1512025	1512958	+	Cellular Component: extracellular region (GO:0005576)	Cysteine-rich secretory protein, allergen V5/Tpx-1-related (IPR001283), Ves allergen (IPR002413), CAP domain (IPR014044), Allergen V5/Tpx-1-related, conserved site (IPR018244)
LOC_Os07g03730.1	-	-	1.12336	-	0	1.03775	0	0	9.29516	57.6445	207.652	211.712	331.414	Similar to PR1a protein.	chr07	1523654	1524512	+	Cellular Component: extracellular region (GO:0005576)	Allergen V5/Tpx-1-related (IPR001283), Ves allergen (IPR002413), CAP domain (IPR014044), Allergen V5/Tpx-1-related, conserved site (IPR018244)
LOC_Os07g04130.1	-	-	-1.15892	-	0.904978	0	0	0	21.6887	107.969	18.5794	1.54534	10.7403	Concanavalin A-like lectin/glucanase, subgroup domain containing protein.	chr07	1753791	1756075	+	Biological Process: protein phosphorylation (GO:0006468), Molecular Function: protein kinase activity (GO:0004672), Molecular Function: protein serine/threonine kinase activity (GO:0004674), Molecular Function: binding (GO:0005488), Molecular Function: ATP binding (GO:0005524), Molecular Function: transferase activity, transferring phosphorus-containing groups (GO:0016772)	Protein kinase, catalytic domain (IPR000719), Legume lectin, beta chain (IPR001220), Serine/threonine-protein kinase, active site (IPR008271), Concanavalin A-like lectin/glucanase (IPR008985), Protein kinase-like domain (IPR011009), Concanavalin A-like lectin/glucanase, subgroup (IPR013320), Protein kinase, ATP binding site (IPR017441), Serine/threonine-protein kinase-like domain (IPR017442)
LOC_Os07g05640.1	0.804534	-	-	-	517.647	273.966	602.265	507.361	269.56	786.893	422.955	513.053	521.67	Sugar/inositol transporter domain containing protein.	chr07	2686548	2689650	+	Biological Process: transport (GO:0006810), Biological Process: transmembrane transport (GO:0055085), Cellular Component: membrane (GO:0016020), Cellular Component: integral to membrane (GO:0016021), Molecular Function: transporter activity (GO:0005215), Molecular Function: transmembrane transporter activity (GO:0022857), Molecular Function: substrate-specific transmembrane transporter activity (…	Sugar/inositol transporter (IPR003663), General substrate transporter (IPR005828), Sugar transporter, conserved site (IPR005829), Major facilitator superfamily domain, general substrate transporter (IPR016196), Major facilitator superfamily domain (IPR020846)
LOC_Os07g06450.1	0.806294	-	-	-	2786.43	1414.45	2993.98	0	0	0	0	0	0	Similar to RNA binding protein.	chr07	3122638	3124603	-	Molecular Function: nucleotide binding (GO:0000166), Molecular Function: nucleic acid binding (GO:0003676)	RNA recognition motif domain (IPR000504), Nucleotide-binding, alpha-beta plait (IPR012677)
LOC_Os07g07040.1	-	1.38392	-	-	155.656	521.988	291.978	377.616	1273.44	899.437	628.421	1648.88	555.425	Conserved hypothetical protein.	chr07	3469431	3471635	+	0	0
LOC_Os07g07930.1	-	-1.53549	-	-	17.1946	295.758	208.143	472.504	115.673	430.046	595.634	1047.74	1400.84	Plant lipid transfer protein and hydrophobic protein, helical domain containing protein.	chr07	3980211	3981196	+	Biological Process: lipid transport (GO:0006869), Molecular Function: lipid binding (GO:0008289)	Plant lipid transfer protein/Par allergen (IPR000528), Plant lipid transfer protein/seed storage/trypsin-alpha amylase inhibitor (IPR003612), Plant lipid transfer protein/hydrophobic protein, helical domain (IPR013770), Bifunctional inhibitor/plant lipid transfer protein/seed storage (IPR016140)
LOC_Os07g07990.1	-	-	-	-0.723069	62.4435	129.719	167.671	218.824	447.2	91.4991	110.384	367.791	142.692	Leucine-rich repeat, plant specific containing protein.	chr07	4029361	4030853	-	Molecular Function: protein binding (GO:0005515)	Leucine-rich repeat (IPR001611)
LOC_Os07g08150.1	-	-	-0.838219	-0.795622	119.457	71.6047	102.144	46.4758	49.5742	37.5146	2.18581	1925.49	851.55	Similar to Low molecular mass early light-inducible protein HV90, chloroplast precursor (ELIP).	chr07	4143416	4144441	+	0	Chlorophyll A-B binding protein (IPR022796), Chlorophyll a/b binding protein domain (IPR023329)
LOC_Os07g08710.1	-	-1.73224	-	-	195.475	151.511	78.0536	86.1739	11.3608	94.2441	139.892	169.987	10.7403	Similar to Variant of histone H1.	chr07	4483447	4484756	+	Biological Process: nucleosome assembly (GO:0006334), Cellular Component: nucleosome (GO:0000786), Cellular Component: nucleus (GO:0005634), Molecular Function: DNA binding (GO:0003677)	Histone H1/H5 (IPR005818), Histone H5 (IPR005819), Winged helix-turn-helix transcription repressor DNA-binding (IPR011991), AT hook, DNA-binding motif (IPR017956)
LOC_Os07g08800.1	-0.985766	-	-	-	0.904978	150.474	41.4358	8.71421	11.3608	67.7094	22.951	23.1801	0	0	chr07	4540864	4541106	+	0	0
LOC_Os07g09420.1	-0.974642	-	-	-	19.0045	390.194	136.835	292.41	462.692	526.12	463.392	428.059	431.145	ATPase, AAA-type, core domain containing protein.	chr07	4969408	4971145	+	Molecular Function: nucleotide binding (GO:0000166), Molecular Function: ATP binding (GO:0005524), Molecular Function: nucleoside-triphosphatase activity (GO:0017111)	ATPase, AAA+ type, core (IPR003593), ATPase, AAA-type, core (IPR003959), ATPase, AAA-type, conserved site (IPR003960)
LOC_Os07g10850.1	-	-	-0.918647	-	1.80996	153.587	120.453	7.74597	1.0328	212.278	80.8751	6.18136	4.60297	retrotransposon protein, putative, unclassified, expressed	Chr7	5924366	5911829	#N/A	#N/A	#N/A
LOC_Os07g12250.1	-0.768897	-	-	-	543.892	2401.35	1179.48	531.567	791.121	842.707	919.134	1149.73	1294.97	Similar to 60S ribosomal protein L24.	chr07	6865346	6866628	+	Biological Process: translation (GO:0006412), Cellular Component: ribosome (GO:0005840), Molecular Function: structural constituent of ribosome (GO:0003735)	Ribosomal protein L24e-related (IPR000988), Ribosomal protein L24e domain (IPR023441), Ribosomal protein L24e, conserved site (IPR023442)
LOC_Os07g13969.1	0.758583	-	-	-	2295.02	1765.21	3541.32	77.4597	74.3613	1637.83	1240.45	1372.26	1629.45	Hypothetical conserved gene.	chr07	7982657	7983155	+	0	Thylakoid soluble phosphoprotein TSP9 (IPR021584)
LOC_Os07g13980.1	0.742744	-	-	-	2267.87	1816.06	3581.79	1145.43	1453.14	1585.68	1239.36	1480.44	1594.16	Plastidic large subunit of ADP-glucose pyrophosphorylase (AGP), Starch synthesis in rice pollen	chr07	7983125	7989283	-	Biological Process: glycogen biosynthetic process (GO:0005978), Biological Process: biosynthetic process (GO:0009058), Molecular Function: glucose-1-phosphate adenylyltransferase activity (GO:0008878), Molecular Function: nucleotidyltransferase activity (GO:0016779)	Glucose-1-phosphate adenylyltransferase (IPR011831), Nucleotide-diphospho-sugar transferases (IPR029044), Nucleotidyl transferase domain (IPR005835), Trimeric LpxA-like (IPR011004), ADP-glucose pyrophosphorylase, conserved site (IPR005836)
LOC_Os07g14740.1	-	2.67712	1.0153	-0.87261	32.5792	18.6795	14.4544	13.5554	316.035	279.987	720.225	556.322	179.516	Conserved hypothetical protein.	chr07	8406702	8407084	-	0	0
LOC_Os07g23570.1	-	-1.92673	-	-	0	41.51	9.63624	76.4914	6.19677	7.31993	2.18581	13.9081	23.0149	Similar to Cytochrome P450.	chr07	13323931	13326229	+	Biological Process: oxidation-reduction process (GO:0055114), Molecular Function: iron ion binding (GO:0005506), Molecular Function: electron carrier activity (GO:0009055), Molecular Function: oxidoreductase activity, acting on paired donors, with incorporation or reduction of molecular oxygen (GO:0016705), Molecular Function: heme binding (GO:0020037)	Cytochrome P450 (IPR001128), Cytochrome P450, E-class, group I (IPR002401), Cytochrome P450, conserved site (IPR017972)
LOC_Os07g26740.1	-	-	-1.07452	-	34.3892	63.3027	33.7268	13.5554	23.7543	148.229	39.3446	40.1788	42.9611	Similar to 60S ribosomal protein L44.	chr07	15448861	15451411	+	Biological Process: translation (GO:0006412), Cellular Component: intracellular (GO:0005622), Cellular Component: ribosome (GO:0005840), Molecular Function: structural constituent of ribosome (GO:0003735)	Ribosomal protein L44e (IPR000552), Ribosomal protein, zinc-binding domain (IPR011332)
LOC_Os07g27490.1	0.942108	-	-	-	0	30.0947	113.708	190.744	79.5253	3.65997	3.27872	156.079	277.713	Regulator of chromosome condensation, RCC1 domain containing protein.	chr07	16029597	16033386	+	0	Regulator of chromosome condensation, RCC1 (IPR000408), Regulator of chromosome condensation/beta-lactamase-inhibitor protein II (IPR009091)
LOC_Os07g28614.1	0.985103	-	-	-	935.747	174.342	492.412	239.157	344.954	712.778	778.149	44.8149	52.167	Similar to predicted protein.	chr07	16748942	16749655	+	0	0
LOC_Os07g34850.1	-	1.89345	1.25761	0.67887	38.914	4.151	7.70899	8.71421	87.7876	88.7542	347.544	140.626	336.017	Peptidase A1 domain containing protein.	chr07	20884650	20885960	+	Biological Process: proteolysis (GO:0006508), Molecular Function: aspartic-type endopeptidase activity (GO:0004190)	Peptidase A1 (IPR001461), Peptidase aspartic, catalytic (IPR009007), Peptidase aspartic (IPR021109)
LOC_Os07g36090.3	0.933705	-	-	-	8885.98	2565.32	6252.96	13993.1	28214.9	0	0	0	0	Ribosomal protein L28 family protein.	chr07	21576235	21579330	-	Biological Process: translation (GO:0006412), Cellular Component: intracellular (GO:0005622), Cellular Component: ribosome (GO:0005840), Molecular Function: structural constituent of ribosome (GO:0003735)	Ribosomal protein L28 (IPR001383)
LOC_Os07g37210.1	-1.01116	-	-	-	7.23982	312.362	100.217	139.427	45.443	0	0	94.2657	47.564	Similar to Myb-related transcription factor LBM1.	chr07	22293736	22295309	-	Biological Process: regulation of transcription, DNA-dependent (GO:0006355), Molecular Function: DNA binding (GO:0003677), Molecular Function: protein binding (GO:0005515)	SANT domain, DNA binding (IPR001005), Homeodomain-like (IPR009057), Homeodomain-related (IPR012287), Myb, DNA-binding (IPR014778), Myb transcription factor (IPR015495), Transcription regulator HTH, Myb-type, DNA-binding (IPR017930)
LOC_Os07g37240.1	-	-	-	0.555344	11252.5	3993.26	7382.32	29661.2	57318.1	7498.35	4980.37	17436.1	28230	Similar to Chlorophyll a/b-binding protein CP29 precursor.	chr07	22316343	22317935	-	Biological Process: photosynthesis, light harvesting (GO:0009765), Cellular Component: membrane (GO:0016020)	Chlorophyll A-B binding protein, plant (IPR001344), Chlorophyll A-B binding protein (IPR022796), Chlorophyll a/b binding protein domain (IPR023329)
LOC_Os07g37920.1	-	-	-	-0.576557	13.5747	31.1325	31.7996	141.364	46.4758	43.0046	18.5794	88.0844	12.2746	Similar to NAC domain protein.	chr07	22755417	22757552	-	Biological Process: regulation of transcription, DNA-dependent (GO:0006355), Molecular Function: DNA binding (GO:0003677)	No apical meristem (NAM) protein (IPR003441)
LOC_Os07g38170.1	-	-	-0.832586	-	496.833	775.199	862.444	1339.08	3224.39	1758.61	856.839	970.474	1113.92	Remorin protein, Coordination of interlink between abscisic acid (ABA) and brassinosteroid (BR) signaling	chr07	22889318	22890939	-	0	Remorin, C-terminal (IPR005516)
LOC_Os07g38630.1	-	1.75001	-	-0.661915	45.2489	217.927	127.198	163.634	823.138	530.695	442.627	1009.11	510.93	Hypothetical conserved gene.	chr07	23202739	23203255	+	0	0
LOC_Os07g39270.2	-	1.79014	-	-	86.8779	79.9067	43.3631	20.3332	137.362	250.708	379.239	75.7217	112.006	Similar to GGDP synthase.	chr07	23507442	23509287	-	Biological Process: isoprenoid biosynthetic process (GO:0008299)	Polyprenyl synthetase (IPR000092), Terpenoid synthase (IPR008949), Polyprenyl synthetase-related (IPR017446)
LOC_Os07g40130.1	-	1.59281	-	-	10.8597	503.308	633.101	35.8251	174.542	233.323	220.767	239.528	128.883	Similar to transcriptional regulatory protein algP.	chr07	24078257	24079597	-	0	0
LOC_Os07g40300.1	-	-	1.32887	-	57.0136	6.22649	19.2725	14.5237	57.8366	72.2843	325.686	0	7.67162	C2H2 transcription factor, Leaf development	chr07	24164226	24164995	+	Molecular Function: nucleic acid binding (GO:0003676)	Zinc finger C2H2 superfamily (IPR036236), Zinc finger C2H2-type (IPR013087)
LOC_Os07g40580.1	-	-	-0.735769	-	2390.05	1.03775	0.963624	0	0	5361.85	2897.29	0	0	Similar to Eukaryotic translation initiation factor 5A (eIF-5A).	chr07	24317702	24320963	-	Biological Process: translational frameshifting (GO:0006452), Biological Process: peptidyl-lysine modification to hypusine (GO:0008612), Biological Process: positive regulation of translational elongation (GO:0045901), Biological Process: positive regulation of translational termination (GO:0045905), Molecular Function: RNA binding (GO:0003723), Molecular Function: translation elongation factor a…	Translation elongation factor IF5A (IPR001884), KOW (IPR005824), Translation protein SH3-like (IPR008991), Nucleic acid-binding, OB-fold (IPR012340), Translation protein SH3-like, subgroup (IPR014722), Nucleic acid-binding, OB-fold-like (IPR016027), Translation elongation factor, IF5A, hypusine site (IPR019769), Translation elongation factor, IF5A C-terminal (IPR020189)
LOC_Os07g40890.1	-	-2.20371	-	-	3.61991	15.5662	11.5635	106.507	6.19677	36.5997	77.5964	213.257	139.623	Conserved hypothetical protein.	chr07	24481260	24481937	-	0	0
LOC_Os07g41410.1	-	2.32708	0.925244	-	1020.82	71.6047	116.599	112.317	1134.01	1861.09	4148.67	2491.09	2296.88	Similar to EGG APPARATUS-1 protein (ZmEA1).	chr07	24809650	24810354	+	0	0
LOC_Os07g41730.1	-0.995633	-	-	-	0	200.286	59.7447	0	0	0	0	0	0	Alpha/beta hydrolase fold-1 domain containing protein.	chr07	25007223	25012581	+	0	0
LOC_Os07g44190.1	-0.75476	-	-	-	604.525	1136.34	559.866	124.904	150.788	690.819	476.507	313.704	406.596	Similar to H/ACA ribonucleoprotein complex subunit 4 (EC 5.4.99.-) (Nucleolar protein NAP57 homolog) (Nopp-140 associated protein of 57 kDa homolog) (AtNAP57).	chr07	26406702	26408800	-	Biological Process: pseudouridine synthesis (GO:0001522), Biological Process: RNA processing (GO:0006396), Biological Process: RNA modification (GO:0009451), Molecular Function: RNA binding (GO:0003723), Molecular Function: pseudouridine synthase activity (GO:0009982)	Pseudouridine synthase/archaeosine transglycosylase (IPR002478), Pseudouridine synthase II (IPR002501), Uncharacterised domain CHP00451 (IPR004521), Pseudouridine synthase-related (IPR004802), Dyskerin-like (IPR012960), PUA-like domain (IPR015947), Pseudouridine synthase, catalytic domain (IPR020103)
LOC_Os07g46920.1	-	-	-	-0.868664	0	0	0	6.77772	24.7871	9.14991	13.1149	358.519	95.1281	sex determination protein tasselseed-2, putative, expressed	Chr7	28051057	28053431	#N/A	#N/A	#N/A
LOC_Os07g47400.1	1.08491	-	-	-	309.502	19.7172	113.708	103.602	174.542	247.048	496.18	20.0894	39.8924	C2 calcium-dependent membrane targeting domain containing protein.	chr07	28344133	28345391	+	Molecular Function: protein binding (GO:0005515)	C2 calcium-dependent membrane targeting (IPR000008), C2 calcium/lipid-binding domain, CaLB (IPR008973)
LOC_Os07g47450.1	0.879827	-	-	-	9.04978	139.058	350.759	233.347	326.363	335.802	562.847	315.249	383.581	Similar to FPF1.	chr07	28367865	28368260	+	0	0
LOC_Os07g47990.2	-	-2.61948	-	-	0	43.5855	35.6541	146.205	3.09839	10.0649	3.27872	23.1801	7.67162	Similar to Peroxidase (EC 1.11.1.7).	chr07	28660188	28661792	+	Biological Process: response to oxidative stress (GO:0006979), Biological Process: oxidation-reduction process (GO:0055114), Molecular Function: peroxidase activity (GO:0004601), Molecular Function: heme binding (GO:0020037)	Plant peroxidase (IPR000823), Haem peroxidase, plant/fungal/bacterial (IPR002016), Haem peroxidase (IPR010255), Peroxidases heam-ligand binding site (IPR019793), Peroxidase, active site (IPR019794)
LOC_Os07g48020.1	-	-1.68248	-	-	61.5385	88.2087	77.0899	2404.15	528.791	0	0	1508.25	1319.52	Peroxidase.	chr07	28673754	28675336	+	Biological Process: response to oxidative stress (GO:0006979), Biological Process: oxidation-reduction process (GO:0055114), Molecular Function: peroxidase activity (GO:0004601), Molecular Function: heme binding (GO:0020037)	Plant peroxidase (IPR000823), Haem peroxidase, plant/fungal/bacterial (IPR002016), Haem peroxidase (IPR010255), Peroxidases heam-ligand binding site (IPR019793), Peroxidase, active site (IPR019794)
LOC_Os07g48170.1	-	-	-	0.629251	10.8597	16.604	1.92725	12.5872	4.13118	37.5146	18.5794	27.8161	121.212	Conserved hypothetical protein.	chr07	28770335	28772979	-	0	0
LOC_Os07g48260.1	-	2.09171	-	-	19.9095	95.4729	92.5079	12.5872	138.395	2.74497	0	741.763	1001.91	WRKY transcription factor, Drought tolerance	chr07	28828798	28831910	-	Biological Process: regulation of transcription, DNA-templated (GO:0006355), Molecular Function: sequence-specific DNA binding transcription factor activity (GO:0003700), Molecular Function: sequence-specific DNA binding (GO:0043565)	WRKY domain (IPR003657)
LOC_Os07g48460.1	-0.820226	-	-	-	0	801.142	362.323	323.394	170.411	0	0	0	0	Similar to Osr40c1 protein.	chr07	28993024	28994490	+	0	Ricin B-related lectin (IPR008997)
LOC_Os07g48490.2	-	-2.20994	-	-	397.285	59.1517	587.811	641.947	71.2629	92.4141	56.8311	704.675	627.539	Ricin B-related lectin domain containing protein.	chr07	29004217	29006208	+	0	Ricin B-related lectin (IPR008997)
LOC_Os07g48620.1	-	1.6961	-	-	2.71493	1.03775	0	2.90474	43.3774	0	3.27872	10.8174	3.06865	Conserved hypothetical protein.	chr07	29112296	29115391	+	0	0
LOC_Os07g49114.1	-	1.48507	-	-	15.3846	45.661	41.4358	135.554	521.562	31.1097	95.0829	520.78	583.043	Wound-induced protein, Wun1, subgroup domain containing protein.	chr07	29404417	29405293	+	0	Wound-induced protein, Wun1 (IPR009798), Wound-induced protein, Wun1, subgroup (IPR016533)
LOC_Os08g01520.1	-	-1.88891	-	-	53.3937	64.3404	70.3446	852.056	144.591	18.2998	28.4156	46.3602	47.564	Similar to Cytochrome P450.	chr08	319646	321012	+	Biological Process: oxidation-reduction process (GO:0055114), Molecular Function: iron ion binding (GO:0005506), Molecular Function: electron carrier activity (GO:0009055), Molecular Function: oxidoreductase activity, acting on paired donors, with incorporation or reduction of molecular oxygen (GO:0016705), Molecular Function: heme binding (GO:0020037)	Cytochrome P450 (IPR001128), Cytochrome P450, E-class, group I (IPR002401), Cytochrome P450, conserved site (IPR017972)
LOC_Os08g02070.1	-	-	-0.874744	-	92.3077	73.6802	63.5992	69.7137	64.0333	270.837	113.662	225.62	187.188	MADS-box transcription factor, Regulator of both biotic and abiotic stress responses	chr08	679358	681703	+	Biological Process: regulation of transcription, DNA-templated (GO:0006355), Molecular Function: DNA binding (GO:0003677), Molecular Function: transcription factor activity, sequence-specific DNA binding (GO:0003700), Molecular Function: protein dimerization activity (GO:0046983), Cellular Component: nucleus (GO:0005634)	Transcription factor, MADS-box (IPR002100), Transcription factor, K-box (IPR002487)
LOC_Os08g02080.1	0.811623	-	-	-	195.475	123.492	290.051	254.649	219.985	203.128	241.532	466.693	441.885	Rickettsia 17 kDa surface antigen family protein.	chr08	682645	684136	-	0	0
LOC_Os08g02110.1	-	1.93883	-	-	9.95476	198.21	135.871	98.7611	628.972	701.798	384.703	930.295	810.123	Similar to Peroxidase 47 precursor (EC 1.11.1.7) (Atperox P47) (ATP32).	chr08	697180	698576	+	Biological Process: response to oxidative stress (GO:0006979), Biological Process: oxidation-reduction process (GO:0055114), Molecular Function: peroxidase activity (GO:0004601), Molecular Function: heme binding (GO:0020037)	Plant peroxidase (IPR000823), Haem peroxidase, plant/fungal/bacterial (IPR002016), Haem peroxidase (IPR010255), Peroxidases heam-ligand binding site (IPR019793), Peroxidase, active site (IPR019794)
LOC_Os08g02300.1	-	-	1.13	-	22.6244	17.6417	17.3452	18.3967	79.5253	40.2596	161.75	0	78.2505	No apical meristem (NAM) protein domain containing protein.	chr08	856107	858238	+	Biological Process: regulation of transcription, DNA-dependent (GO:0006355), Molecular Function: DNA binding (GO:0003677)	No apical meristem (NAM) protein (IPR003441)
LOC_Os08g02630.1	-	-	-	0.64544	5211.77	2688.81	4379.67	4654.36	7104.6	2827.32	3334.46	2903.69	5221.3	Similar to Photosystem II core complex proteins psbY, chloroplast precursor (L- arginine metabolising enzyme) (L-AME) [Contains: Photosystem II protein psbY-1 (psbY-A1); Photosystem II protein psbY-2 (psbY-A2)].	chr08	1089791	1090733	-	Biological Process: photosynthesis (GO:0015979), Cellular Component: photosystem II (GO:0009523), Cellular Component: integral to membrane (GO:0016021), Molecular Function: manganese ion binding (GO:0030145)	Photosystem II PsbY (IPR009388)
LOC_Os08g04340.1	-	2.07304	-	-	16.2896	47.7365	35.6541	54.2218	425.512	121.694	214.21	134.445	167.241	Cupredoxin domain containing protein.	chr08	2129613	2130595	+	Molecular Function: copper ion binding (GO:0005507), Molecular Function: electron carrier activity (GO:0009055)	Plastocyanin-like (IPR003245), Cupredoxin (IPR008972)
LOC_Os08g04350.1	-	1.56992	-	-	4.52489	59.1517	24.0906	51.317	232.379	59.4744	142.078	61.8136	75.1819	Similar to Chemocyanin precursor (Basic blue protein) (Plantacyanin).	chr08	2133669	2134479	+	Molecular Function: copper ion binding (GO:0005507), Molecular Function: electron carrier activity (GO:0009055)	Blue (type 1) copper domain (IPR000923), Plastocyanin-like (IPR003245), Cupredoxin (IPR008972)
LOC_Os08g05090.1	-	-	-	-0.466192	0	24.906	0	0	0	241.558	0	63.3589	1.53432	expressed protein	Chr8	2623890	2623516	#N/A	#N/A	#N/A
LOC_Os08g06380.1	0.952106	-	-	-	2.71493	16.604	82.8717	1.93649	19.6231	4.57496	0	20.0894	10.7403	MLG (mixed-linkage glucan) synthase, Biosynthesis of MLG (cell wall polysaccharide)	chr08	3544377	3550660	-	Biological Process: cellulose biosynthetic process (GO:0030244), Molecular Function: cellulose synthase (UDP-forming) activity (GO:0016760), Cellular Component: membrane (GO:0016020)	Cellulose synthase (IPR005150), Nucleotide-diphospho-sugar transferases (IPR029044)
LOC_Os08g07010.1	-	-	-0.920407	-	176.471	234.531	250.542	518.012	505.037	364.167	149.728	475.965	421.939	ABC transporter-like domain containing protein.	chr08	3928463	3933577	+	Cellular Component: membrane (GO:0016020), Molecular Function: nucleotide binding (GO:0000166), Molecular Function: ATP binding (GO:0005524), Molecular Function: ATPase activity (GO:0016887), Molecular Function: nucleoside-triphosphatase activity (GO:0017111)	ABC transporter-like (IPR003439), ATPase, AAA+ type, core (IPR003593), ABC-2 type transporter (IPR013525), ABC transporter, conserved site (IPR017871)
LOC_Os08g07660.1	-	1.67759	-	-	40.724	9.33974	31.7996	56.1583	281.953	40.2596	88.5254	88.0844	99.7311	Conserved hypothetical protein.	chr08	4290418	4291283	+	0	0
LOC_Os08g09110.1	0.922661	-	-1.05813	-	104.072	71.6047	209.106	346.632	203.461	194.893	59.0169	237.982	230.149	Disease resistance protein domain containing protein.	chr08	5274970	5279294	-	Biological Process: defense response (GO:0006952), Molecular Function: ADP binding (GO:0043531)	Disease resistance protein (IPR000767), NB-ARC (IPR002182)
LOC_Os08g10440.1	-	-	-1.06022	-	5.42987	38.3967	79.0172	6.77772	2.06559	79.6043	13.1149	71.0856	50.6327	NB-ARC domain containing protein.	chr08	6137622	6141504	+	Biological Process: defense response (GO:0006952), Molecular Function: protein binding (GO:0005515), Molecular Function: ADP binding (GO:0043531)	Disease resistance protein (IPR000767), Leucine-rich repeat (IPR001611), NB-ARC (IPR002182)
LOC_Os08g14700.1	-	-	-0.923139	-	21.7195	93.3974	73.2354	123.935	77.4597	155.549	54.6453	55.6322	61.373	Similar to hydrolase, hydrolyzing O-glycosyl compounds.	chr08	8837400	8839354	+	Biological Process: carbohydrate metabolic process (GO:0005975), Molecular Function: catalytic activity (GO:0003824), Molecular Function: hydrolase activity, hydrolyzing O-glycosyl compounds (GO:0004553), Molecular Function: cation binding (GO:0043169)	Glycoside hydrolase, family 17 (IPR000490), X8 (IPR012946), Glycoside hydrolase, subgroup, catalytic domain (IPR013781), Glycoside hydrolase, superfamily (IPR017853)
LOC_Os08g15710.1	-	-	-	-0.604211	0.904978	0	0.963624	0	0	0	0	1006.02	547.754	Conserved hypothetical protein.	chr08	9538125	9539756	+	0	0
LOC_Os08g16050.1	-	-	1.11611	-	240.724	184.719	184.052	22.2697	91.9188	143.654	438.255	4.63602	18.4119	Tetraspanin domain containing protein.	chr08	9784270	9786922	-	Cellular Component: integral to membrane (GO:0016021)	Tetraspanin (IPR018499)
LOC_Os08g17680.1	-	1.45755	-	-	970.136	253.211	332.45	200.427	738.449	0	0	948.839	1057.15	MIR domain containing protein.	chr08	10810395	10813333	-	Cellular Component: membrane (GO:0016020)	MIR (IPR003608), MIR motif (IPR016093)
LOC_Os08g19670.1	0.849878	1.60316	-	-0.756085	107.692	57.0762	158.034	66.809	304.675	228.748	193.444	264.253	81.3192	Conserved hypothetical protein.	chr08	11773736	11774515	-	0	0
LOC_Os08g25839.1	-	-	-	-0.73917	2.71493	1.03775	0	8.71421	11.3608	235.153	383.61	377.063	142.692	Hypothetical conserved gene.	chr08	15736243	15738803	-	0	0
LOC_Os08g25870.1	-	-1.96926	-	-	7.23982	15.5662	22.1634	80.3644	6.19677	3.65997	0	9.27204	3.06865	retrotransposon protein, putative, unclassified, expressed	Chr8	15759307	15762103	#N/A	#N/A	#N/A
LOC_Os08g25880.1	-	-1.93854	-	-	1.80996	3.11325	12.5271	59.063	3.09839	0	0	1.54534	0	retrotransposon protein, putative, unclassified, expressed	Chr8	15763612	15765790	#N/A	#N/A	#N/A
LOC_Os08g27840.1	-	-1.81666	-	-	3.61991	6.22649	26.0179	61.9677	5.16398	205.873	4.37163	29.3615	10.7403	Phosphoenolpyruvate carboxylase.	chr08	16964711	16970563	-	Biological Process: tricarboxylic acid cycle (GO:0006099), Biological Process: carbon fixation (GO:0015977), Molecular Function: catalytic activity (GO:0003824), Molecular Function: phosphoenolpyruvate carboxylase activity (GO:0008964)	Pyruvate/Phosphoenolpyruvate kinase (IPR015813), Phosphoenolpyruvate carboxylase, active site (IPR018129), Phosphoenolpyruvate carboxylase (IPR021135), Phosphoenolpyruvate carboxylase, bacterial/plant-type (IPR022805)
LOC_Os08g27850.1	-	-2.25423	-	-0.710576	77.8281	56.0384	76.1263	104.571	5.16398	48.4945	57.924	140.626	23.0149	Similar to Endothelial differentiation-related factor 1 (EDF-1) (Multiprotein bridging factor 1) (MBF1).	chr08	16982279	16985259	+	Molecular Function: DNA binding (GO:0003677), Molecular Function: sequence-specific DNA binding (GO:0043565)	Helix-turn-helix type 3 (IPR001387), Lambda repressor-like, DNA-binding (IPR010982), Multiprotein bridging factor 1, N-terminal (IPR013729)
LOC_Os08g29170.1	0.764317	-	-	-	3903.17	1833.7	3700.32	1497.88	1421.13	230.578	261.205	6960.21	5658.59	Similar to Quinone oxidoreductase-like protein.	chr08	17855815	17857615	-	Biological Process: oxidation-reduction process (GO:0055114), Molecular Function: nucleotide binding (GO:0000166), Molecular Function: zinc ion binding (GO:0008270), Molecular Function: oxidoreductase activity (GO:0016491)	Alcohol dehydrogenase superfamily, zinc-type (IPR002085), Quinone oxidoreductase/zeta-crystallin, conserved site (IPR002364), GroES-like (IPR011032), Alcohol dehydrogenase, C-terminal (IPR013149), Alcohol dehydrogenase GroES-like (IPR013154), NAD(P)-binding domain (IPR016040)
LOC_Os08g29669.1	-	1.55382	-	-	428.055	374.627	415.322	316.616	1270.34	8.23492	20.7652	1140.46	1038.74	Cytochrome b5 domain containing protein.	chr08	18221801	18224014	-	Molecular Function: heme binding (GO:0020037)	Cytochrome b5 (IPR001199), Cytochrome b5, heme-binding site (IPR018506)
LOC_Os08g31200.1	-	-1.75159	-	-	0	1.03775	1.92725	47.444	3.09839	0.914991	0	0	0	UDP-glucuronosyl/UDP-glucosyltransferase domain containing protein.	chr08	19292962	19294910	+	Biological Process: metabolic process (GO:0008152), Molecular Function: transferase activity, transferring hexosyl groups (GO:0016758)	UDP-glucuronosyl/UDP-glucosyltransferase (IPR002213)
LOC_Os08g32850.1	0.846805	-	-	-	29.8643	12.453	60.7083	64.8725	21.6887	12.8099	30.6014	49.4509	44.4954	Similar to Methylcrotonoyl-CoA carboxylase beta chain, mitochondrial precursor (EC 6.4.1.4) (3-Methylcrotonyl-CoA carboxylase 2) (MCCase beta subunit) (3-methylcrotonyl-CoA:carbon dioxide ligase beta subunit).	chr08	20359562	20363791	-	Molecular Function: ligase activity (GO:0016874)	Carboxyl transferase (IPR000022), Acetyl-coenzyme A carboxyltransferase, C-terminal (IPR011763)
LOC_Os08g33100.1	-	-	-	0.744498	250.679	94.4352	92.5079	41.6346	101.214	160.123	250.276	38.6335	176.447	Histone H2A.	chr08	20573199	20573985	+	Biological Process: nucleosome assembly (GO:0006334), Cellular Component: nucleosome (GO:0000786), Cellular Component: nucleus (GO:0005634), Molecular Function: DNA binding (GO:0003677)	Histone H2A (IPR002119), Histone core (IPR007125), Histone-fold (IPR009072)
LOC_Os08g33150.1	-	2.03385	-	-	0	6.22649	4.81812	15.4919	148.723	0	0	10.8174	0	Similar to Myb51 protein.	chr08	20601638	20601971	+	0	0
LOC_Os08g33710.1	-	-	-	-0.712037	30.7692	1486.06	1105.28	2686.88	933.647	161.953	130.056	4747.28	2407.35	Similar to S-like ribonuclease (RNase PD2) (Fragment).	chr08	21050708	21052845	+	Molecular Function: RNA binding (GO:0003723), Molecular Function: ribonuclease T2 activity (GO:0033897)	Ribonuclease T2 (IPR001568), Ribonuclease T2, active site (IPR018188)
LOC_Os08g33820.1	0.926935	-	-	0.593257	20523.1	4455.06	10744.4	36653.9	39920.6	5525.63	4333.37	12945.3	21802.7	Similar to LHC I type IV chlorophyll binding protein (Fragment).	chr08	21171332	21172654	-	Biological Process: photosynthesis, light harvesting (GO:0009765), Cellular Component: membrane (GO:0016020)	Chlorophyll A-B binding protein, plant (IPR001344), Chlorophyll A-B binding protein (IPR022796), Chlorophyll a/b binding protein domain (IPR023329)
LOC_Os08g34700.1	-	1.56568	-	-	81.448	22.8305	56.8538	87.1421	373.872	91.4991	110.384	253.436	224.011	Similar to GDU1.	chr08	21805180	21806064	+	0	0
LOC_Os08g34780.1	-	1.9018	-	-	7.23982	29.057	20.2361	42.6028	282.986	114.374	161.75	80.3577	115.074	Similar to Adenylyl cyclase associated protein.	chr08	21869307	21873106	+	Biological Process: cell morphogenesis (GO:0000902), Biological Process: cytoskeleton organization (GO:0007010), Molecular Function: actin binding (GO:0003779), Molecular Function: binding (GO:0005488)	Adenylate cyclase-associated CAP (IPR001837), CARP motif (IPR006599), Adenylate cyclase-associated CAP, C-terminal (IPR013912), Adenylate cyclase-associated CAP, N-terminal (IPR013992), Cyclase-associated protein CAP/septum formation inhibitor MinC, C-terminal (IPR016098), C-CAP/cofactor C-like domain (IPR017901), CAP, conserved site (IPR018106)
LOC_Os08g34790.1	-	1.62617	-	-	11.7647	85.0954	85.7625	131.681	586.628	172.018	289.62	261.162	314.536	4-coumarate:coenzyme A ligase, Lignin biosynthesis, Defense against wounding	chr08	21873076	21875497	-	Biological Process: metabolic process (GO:0008152), Molecular Function: catalytic activity (GO:0003824)	AMP-dependent synthetase/ligase (IPR000873), AMP-binding enzyme, C-terminal domain (IPR025110), AMP-binding, conserved site (IPR020845)
LOC_Os08g35580.1	-	1.86173	-	-	0	0	0	0.968246	43.3774	4.57496	0	38.6335	0	0	chr08	22413189	22413638	+	0	0
LOC_Os08g35590.1	-	2.3051	-	-	2.71493	1.03775	1.92725	9.68246	152.854	25.6198	16.3936	270.435	18.4119	Hypothetical conserved gene.	chr08	22414383	22415023	+	0	0
LOC_Os08g36860.1	-	-	-1.09961	-	300.453	73.6802	61.6719	384.394	422.413	504.16	171.586	636.68	678.171	Cytochrome P450 family protein.	chr08	23288613	23294162	-	Biological Process: oxidation-reduction process (GO:0055114), Molecular Function: iron ion binding (GO:0005506), Molecular Function: electron carrier activity (GO:0009055), Molecular Function: oxidoreductase activity, acting on paired donors, with incorporation or reduction of molecular oxygen (GO:0016705), Molecular Function: heme binding (GO:0020037)	Cytochrome P450 (IPR001128), Cytochrome P450, E-class, group I (IPR002401), Cytochrome P450, conserved site (IPR017972)
LOC_Os08g36920.1	-	1.90021	-	-	0.904978	3.11325	12.5271	101.666	618.645	4.57496	2.18581	20.0894	0	Similar to AP2 domain containing protein RAP2.6 (Fragment).	chr08	23353856	23354936	+	Biological Process: regulation of transcription, DNA-dependent (GO:0006355), Molecular Function: DNA binding (GO:0003677), Molecular Function: sequence-specific DNA binding transcription factor activity (GO:0003700)	Pathogenesis-related transcriptional factor/ERF, DNA-binding (IPR001471), DNA-binding, integrase-type (IPR016177)
LOC_Os08g37300.1	-	-	1.11349	-	6.33485	20.755	12.5271	74.5549	16.5247	18.2998	99.4545	360.064	216.34	Similar to mucin-2.	chr08	23575567	23576307	+	0	0
LOC_Os08g37660.1	-	1.5472	-	-	0	9.33974	29.8723	104.571	434.807	41.1746	62.2957	23.1801	26.0835	Cupredoxin domain containing protein.	chr08	23853339	23854314	-	Molecular Function: copper ion binding (GO:0005507), Molecular Function: electron carrier activity (GO:0009055)	Blue (type 1) copper domain (IPR000923), Plastocyanin-like (IPR003245), Cupredoxin (IPR008972)
LOC_Os08g37670.1	-	1.35225	0.819456	-	217.195	1280.58	831.608	2150.47	6930.06	1791.55	3598.94	777.306	1158.41	Cupredoxin domain containing protein.	chr08	23858723	23860121	-	Molecular Function: copper ion binding (GO:0005507), Molecular Function: electron carrier activity (GO:0009055)	Plastocyanin-like (IPR003245), Cupredoxin (IPR008972)
LOC_Os08g39370.1	-	-	-	0.785288	120.362	1.03775	0	2810.82	7369	0	0	1767.87	3780.57	Sodium/sulphate symporter family protein.	chr08	24883255	24886266	+	Biological Process: sodium ion transport (GO:0006814), Biological Process: transmembrane transport (GO:0055085), Cellular Component: membrane (GO:0016020), Molecular Function: transporter activity (GO:0005215)	Sodium/sulphate symporter (IPR001898)
LOC_Os08g39660.1	-	-	-	0.70979	0	17.6417	43.3631	49.3805	20.6559	0.914991	20.7652	163.806	395.856	Cytochrome P450 family protein.	chr08	25109674	25111322	-	Biological Process: oxidation-reduction process (GO:0055114), Molecular Function: iron ion binding (GO:0005506), Molecular Function: electron carrier activity (GO:0009055), Molecular Function: oxidoreductase activity, acting on paired donors, with incorporation or reduction of molecular oxygen (GO:0016705), Molecular Function: heme binding (GO:0020037)	Cytochrome P450 (IPR001128), Cytochrome P450, E-class, group I (IPR002401), Cytochrome P450, conserved site (IPR017972)
LOC_Os08g39840.1	-	-	-	-0.668897	27.1493	111.039	167.671	0	0	26.5348	50.2737	2110.93	1103.18	Lipoxygenase, chloroplast precursor (EC 1.13.11.12).	chr08	25216460	25224078	-	Biological Process: oxidation-reduction process (GO:0055114), Molecular Function: iron ion binding (GO:0005506), Molecular Function: protein binding (GO:0005515), Molecular Function: lipoxygenase activity (GO:0016165), Molecular Function: oxidoreductase activity, acting on single donors with incorporation of molecular oxygen, incorporation of two atoms of oxygen (GO:0016702), Molecular Function: …	Lipoxygenase (IPR000907), Lipoxygenase, LH2 (IPR001024), Lipoxygenase, plant (IPR001246), Lipase/lipooxygenase, PLAT/LH2 (IPR008976), Lipoxygenase, C-terminal (IPR013819), Lipoxygenase, iron binding site (IPR020833), Lipoxygenase, conserved site (IPR020834)
LOC_Os08g41440.1	-	-	-	-0.864766	40.724	117.266	138.762	74.5549	101.214	75.0293	49.1808	265.798	53.7013	NAD(P)-binding domain containing protein.	chr08	26165068	26167022	-	Biological Process: carbohydrate metabolic process (GO:0005975), Biological Process: cellular metabolic process (GO:0044237), Molecular Function: nucleotide binding (GO:0000166), Molecular Function: catalytic activity (GO:0003824), Molecular Function: racemase and epimerase activity, acting on carbohydrates and derivatives (GO:0016857), Molecular Function: coenzyme binding (GO:0050662)	NAD-dependent epimerase/dehydratase (IPR001509), Nucleotide sugar epimerase (IPR008089), NAD(P)-binding domain (IPR016040)
LOC_Os08g44220.1	-	2.13183	-	-	3.61991	2.0755	4.81812	26.1426	246.838	0	0	239.528	434.214	Glycolipid transfer protein domain domain containing protein.	chr08	27834584	27838060	-	Biological Process: glycolipid transport (GO:0046836), Cellular Component: cytoplasm (GO:0005737), Molecular Function: glycolipid transporter activity (GO:0017089), Molecular Function: glycolipid binding (GO:0051861)	Glycolipid transfer protein domain (IPR014830)
LOC_Os08g44270.1	-	1.68184	-	-	36.1991	24.906	44.3267	28.0791	156.985	29.2797	19.6723	64.9043	141.158	Similar to Cysteine proteinase (EC 3.4.22.-).	chr08	27875142	27876577	+	Biological Process: proteolysis (GO:0006508), Molecular Function: cysteine-type endopeptidase activity (GO:0004197), Molecular Function: cysteine-type peptidase activity (GO:0008234)	Peptidase, cysteine peptidase active site (IPR000169), Peptidase C1A, papain C-terminal (IPR000668), Peptidase C1A, papain (IPR013128), Proteinase inhibitor I29, cathepsin propeptide (IPR013201)
LOC_Os08g44480.1	-0.868044	-	-	-	0	747.179	317.996	0	0	0	0	0	0	Similar to Ribosomal protein S25 (40S ribosomal 25S subunit).	chr08	27973023	27974647	+	0	Ribosomal protein S25 (IPR004977), Winged helix-turn-helix transcription repressor DNA-binding (IPR011991)
LOC_Os08g44850.1	-	-	-	-0.731068	771.946	592.555	1081.19	881.104	1656.6	1789.72	1346.46	2387.55	1161.48	C2 calcium-dependent membrane targeting domain containing protein.	chr08	28170523	28172296	-	0	0
LOC_Os09g00999.1	-	-	-1.05089	-	32.5792	0	5.78174	4.84123	29.9511	154.634	43.7163	6.18136	67.5103	expressed protein	Chr9	2874	5458	#N/A	#N/A	#N/A
LOC_Os09g01000.1	-	1.56758	-1.33332	-	93.2127	26.9815	2395.57	45.5076	208.625	142.739	18.5794	58.7229	156.501	expressed protein	Chr9	6384	9310	#N/A	#N/A	#N/A
LOC_Os09g02650.1	-	-1.92317	-	-	100.453	15.5662	19.2725	82.3009	7.22957	0	2.18581	123.627	85.9221	Kinesin-4 protein with transcription regulation activity, Cell cycle and wall modification, Cell elongation by regulating GA biosynthesis pathway	chr09	1158082	1167612	+	Biological Process: microtubule-based movement (GO:0007018), Molecular Function: microtubule motor activity (GO:0003777), Molecular Function: ATP binding (GO:0005524)	Kinesin, motor domain (IPR001752), Kinesin, motor region, conserved site (IPR019821)
LOC_Os09g04339.1	-	-	-	0.668372	0.904978	1.03775	0.963624	18.3967	73.3285	129.929	254.647	137.535	325.277	Conserved hypothetical protein.	chr09	2297916	2298519	-	0	0
LOC_Os09g09540.1	-	-	1.30438	-	0	6.22649	12.5271	25.1744	8.26236	32.9397	182.515	6.18136	15.3432	Zinc finger, SWIM-type domain containing protein.	chr09	5150258	5154230	-	Molecular Function: nucleic acid binding (GO:0003676), Molecular Function: zinc ion binding (GO:0008270)	Zinc finger, CCHC-type (IPR001878), Zinc finger, PMZ-type (IPR006564), Zinc finger, SWIM-type (IPR007527), MULE transposase domain (IPR018289)
LOC_Os09g09790.1	-	-	-0.958315	-	15.3846	152.549	176.343	14.5237	18.5903	212.278	76.5034	241.073	154.967	BolA-like protein domain containing protein.	chr09	5307474	5309044	-	0	BolA protein (IPR002634), Fe-S metabolism associated domain, SufE-like (IPR003808)
LOC_Os09g10010.1	-	-	-	-0.671551	4.52489	754.444	766.081	347.6	499.873	637.749	330.058	146.807	35.2895	Conserved hypothetical protein.	chr09	5454054	5454902	+	0	0
LOC_Os09g10274.1	-	1.8087	-	-	85.0679	0	0	25.1744	165.247	518.8	459.021	74.1763	150.364	Conserved hypothetical protein.	chr09	5598755	5599840	+	0	0
LOC_Os09g10340.1	-	-	-	0.763912	40.724	23.8682	2.89087	0	0	18.2998	6.55744	258.072	619.867	Cytochrome P450 family protein.	chr09	5643489	5645523	-	Biological Process: oxidation-reduction process (GO:0055114), Molecular Function: iron ion binding (GO:0005506), Molecular Function: electron carrier activity (GO:0009055), Molecular Function: oxidoreductase activity, acting on paired donors, with incorporation or reduction of molecular oxygen (GO:0016705), Molecular Function: heme binding (GO:0020037)	Cytochrome P450 (IPR001128), Cytochrome P450, E-class, group I (IPR002401), Cytochrome P450, conserved site (IPR017972)
LOC_Os09g13440.1	-	-	1.35096	-	0	1.03775	0.963624	0.968246	12.3935	43.9196	234.975	0	0	expressed protein	Chr9	7777015	7773027	#N/A	#N/A	#N/A
LOC_Os09g13470.1	-	-	-0.983519	-	493.213	212.739	317.996	24.2061	10.328	205.873	71.0389	35.5428	27.6178	Protein of unknown function DUF247, plant family protein.	chr09	7797868	7800107	+	0	Protein of unknown function DUF247, plant (IPR004158)
LOC_Os09g13890.1	-	-	-	-0.603313	6.33485	6.22649	0	2.90474	13.4263	19.2148	25.1368	101.992	18.4119	Calmodulin binding protein-like family protein.	chr09	8173211	8177505	+	0	Calmodulin binding protein-like (IPR012416)
LOC_Os09g16760.1	-	-	-0.990182	-	226.244	154.625	286.196	203.332	133.231	478.541	185.794	46.3602	49.0984	Hypothetical gene.	chr09	10252139	10252775	+	0	0
LOC_Os09g16920.1	-	-	-0.96386	-	0	0	1.92725	0	0	120.779	36.0659	227.165	211.737	Similar to Desaturase/cytochrome b5 protein.	chr09	10338558	10340355	+	Biological Process: lipid metabolic process (GO:0006629), Biological Process: fatty acid biosynthetic process (GO:0006633), Biological Process: oxidation-reduction process (GO:0055114), Molecular Function: iron ion binding (GO:0005506), Molecular Function: oxidoreductase activity, acting on paired donors, with oxidation of a pair of donors resulting in the reduction of molecular oxygen to two mol…	Cytochrome b5 (IPR001199), Fatty acid desaturase, type 1 (IPR005804), Fatty acid/sphingolipid desaturase (IPR012171)
LOC_Os09g16950.1	-	2.68492	0.862649	0.757344	57.0136	2.0755	5.78174	12.5872	304.675	113.459	266.669	125.173	348.292	Protein kinase, core domain containing protein.	chr09	10365056	10368262	+	Biological Process: protein phosphorylation (GO:0006468), Molecular Function: protein kinase activity (GO:0004672), Molecular Function: protein serine/threonine kinase activity (GO:0004674), Molecular Function: ATP binding (GO:0005524), Molecular Function: transferase activity, transferring phosphorus-containing groups (GO:0016772)	Protein kinase, catalytic domain (IPR000719), Serine/threonine-protein kinase, active site (IPR008271), Protein kinase-like domain (IPR011009), Protein kinase, ATP binding site (IPR017441), Serine/threonine-protein kinase-like domain (IPR017442)
LOC_Os09g17146.1	-	1.60985	-	-	2.71493	5.18875	3.8545	25.1744	133.231	23.7898	26.2298	57.1776	32.2208	F-box domain, cyclin-like domain containing protein.	chr09	10520072	10521663	-	Molecular Function: protein binding (GO:0005515)	F-box domain, cyclin-like (IPR001810), F-box domain, Skp2-like (IPR022364)
LOC_Os09g17740.1	0.969152	-	-	-	5571.95	952.654	2449.53	55941.4	70876.6	919.566	968.315	70765.8	74594.2	Similar to Chlorophyll a-b binding protein, chloroplast precursor (LHCII type I CAB) (LHCP).	chr09	10845779	10847012	+	Biological Process: photosynthesis, light harvesting (GO:0009765), Cellular Component: membrane (GO:0016020)	Chlorophyll A-B binding protein, plant (IPR001344), Chlorophyll A-B binding protein (IPR022796), Chlorophyll a/b binding protein domain (IPR023329)
LOC_Os09g18360.1	-	-	-	0.792233	19.0045	4.151	10.5999	0	0	0	0	199.349	523.204	Protein kinase, catalytic domain domain containing protein.	chr09	11259049	11268028	-	Biological Process: protein phosphorylation (GO:0006468), Molecular Function: protein kinase activity (GO:0004672), Molecular Function: protein serine/threonine kinase activity (GO:0004674), Molecular Function: protein tyrosine kinase activity (GO:0004713), Molecular Function: ATP binding (GO:0005524), Molecular Function: transferase activity, transferring phosphorus-containing groups (GO:0016772)	Protein kinase, catalytic domain (IPR000719), Serine/threonine-protein kinase, catalytic domain (IPR002290), Serine/threonine-protein kinase, active site (IPR008271), Protein kinase-like domain (IPR011009), Serine/threonine-protein kinase-like domain (IPR017442), Tyrosine-protein kinase, catalytic domain (IPR020635), Malectin-like carbohydrate-binding domain (IPR024788)
LOC_Os09g20090.1	-	2.33855	1.14378	-	0	3.11325	2.89087	14.5237	206.559	422.726	1230.61	533.142	520.136	Apoplastic protein, Ascorbate oxidase, Induction of cell death in ozone stress, Abiotic stress response	chr09	12030044	12035203	-	Biological Process: oxidation-reduction process (GO:0055114), Molecular Function: copper ion binding (GO:0005507), Molecular Function: oxidoreductase activity (GO:0016491), Cellular Component: extracellular region (GO:0005576)	L-ascorbate oxidase, plants (IPR017760), Cupredoxin (IPR008972), Multicopper oxidase, type 3 (IPR011707), Multicopper oxidase, type 1 (IPR001117), Multicopper oxidase, type 2 (IPR011706), Multicopper oxidase, copper-binding site (IPR002355)
LOC_Os09g20100.1	-	-	0.827018	-	0	0	0	0	0	1.82998	36.0659	3.09068	1.53432	hypothetical protein	Chr9	12044071	12045040	#N/A	#N/A	#N/A
LOC_Os09g21180.1	-	-1.58249	-0.925528	-	118.552	1.03775	0.963624	880.135	210.69	919.566	400.004	560.958	403.527	Similar to Homeobox-leucine zipper protein HOX25.	chr09	12782374	12783648	-	Biological Process: regulation of transcription, DNA-dependent (GO:0006355), Cellular Component: nucleus (GO:0005634), Molecular Function: transcription regulatory region sequence-specific DNA binding (GO:0000976), Molecular Function: DNA binding (GO:0003677), Molecular Function: sequence-specific DNA binding transcription factor activity (GO:0003700), Molecular Function: protein binding (GO:0005…	Helix-turn-helix motif, lambda-like repressor (IPR000047), Homeobox (IPR001356), Leucine zipper, homeobox-associated (IPR003106), Homeodomain-like (IPR009057), Homeodomain-related (IPR012287), Homeobox, conserved site (IPR017970)
LOC_Os09g21370.1	-	1.66624	-	-	44.3439	77.8312	38.545	4.84123	50.607	68.6244	110.384	16.9987	33.7551	Similar to Ervatamin C (EC 3.4.22.-) (ERV-C).	chr09	12897572	12899549	-	Biological Process: proteolysis (GO:0006508), Molecular Function: cysteine-type endopeptidase activity (GO:0004197), Molecular Function: cysteine-type peptidase activity (GO:0008234)	Peptidase, cysteine peptidase active site (IPR000169), Peptidase C1A, papain C-terminal (IPR000668), Peptidase C1A, papain (IPR013128), Proteinase inhibitor I29, cathepsin propeptide (IPR013201)
LOC_Os09g21460.1	-	-	-0.910854	-	147.511	158.776	131.053	20.3332	14.4591	258.028	102.733	18.5441	19.9462	Conserved hypothetical protein.	chr09	12975278	12977293	-	0	0
LOC_Os09g23300.1	-	1.62073	-	-	96.8326	171.229	234.161	75.5232	347.019	0	0	710.856	621.401	Protein of unknown function DUF125, transmembrane family protein.	chr09	13831870	13833601	+	0	Domain of unknown function DUF125, transmembrane (IPR008217)
LOC_Os09g23350.1	-	-	-	0.677346	486.878	694.254	828.717	1067.01	767.367	170.188	173.772	135.99	326.811	HAD-superfamily hydrolase subfamily IIB protein.	chr09	13875253	13879658	+	Biological Process: trehalose biosynthetic process (GO:0005992), Biological Process: metabolic process (GO:0008152), Molecular Function: catalytic activity (GO:0003824)	Glycosyl transferase, family 20 (IPR001830), Trehalose-phosphatase (IPR003337), HAD-superfamily hydrolase, subfamily IIB (IPR006379), HAD-like domain (IPR023214)
LOC_Os09g23420.1	-	2.2774	-	0.844201	0	0	0.963624	4.84123	104.312	496.84	561.754	159.17	478.709	0	chr09	13920606	13920869	+	0	0
LOC_Os09g23450.1	-	2.09114	-	-	1.80996	0	0.963624	1.93649	63.0005	0	0	0	0	expressed protein	Chr9	13937308	13937075	#N/A	#N/A	#N/A
LOC_Os09g23460.1	-	-	-	0.626084	1.80996	0	0	0	79.5253	460.241	495.087	383.244	731.873	0	chr09	13945032	13945331	+	0	0
LOC_Os09g25100.1	0.882209	-	-	-	95.9277	63.3027	179.234	68.7455	48.5414	126.269	133.335	66.4496	70.5789	Similar to CBL-interacting protein kinase 14.	chr09	15027311	15034300	+	Biological Process: protein phosphorylation (GO:0006468), Biological Process: signal transduction (GO:0007165), Molecular Function: protein kinase activity (GO:0004672), Molecular Function: protein serine/threonine kinase activity (GO:0004674), Molecular Function: protein tyrosine kinase activity (GO:0004713), Molecular Function: ATP binding (GO:0005524), Molecular Function: transferase activity,…	Protein kinase, catalytic domain (IPR000719), Serine/threonine-protein kinase, catalytic domain (IPR002290), NAF domain (IPR004041), Domain of unknown function DUF390 (IPR007228), Serine/threonine-protein kinase, active site (IPR008271), Protein kinase-like domain (IPR011009), Protein kinase, ATP binding site (IPR017441), Serine/threonine-protein kinase-like domain (IPR017442), NAF/FISL domain (I…
LOC_Os09g25690.1	-	-	-1.13403	-0.791079	0.904978	21.7927	2.89087	16.4602	7.22957	70.4543	2.18581	795.85	325.277	Conserved hypothetical protein.	chr09	15420766	15421567	-	0	0
LOC_Os09g25760.1	-	-	-	-0.569232	2542.08	2655.6	2834.02	4173.14	9910.71	3696.57	5109.34	7861.14	4695.03	Similar to senescence-associated protein DH.	chr09	15444237	15446510	+	Cellular Component: integral to membrane (GO:0016021)	Tetraspanin, subgroup (IPR000301), Tetraspanin (IPR018499), Tetraspanin, conserved site (IPR018503)
LOC_Os09g25810.2	-	1.68135	-	-	18.0996	22.8305	25.0542	575.138	2608.84	36.5997	2.18581	1494.34	2479.47	Similar to Integral membrane protein DUF6 containing protein.	chr09	15464740	15468833	-	Cellular Component: membrane (GO:0016020)	Drug/metabolite transporter (IPR000620)
LOC_Os09g26370.1	-	-	-	0.713991	341.177	55.0007	114.671	0	0	411.746	471.043	1460.35	2878.39	Similar to Senescence-associated protein SAG102.	chr09	15927027	15928052	+	0	Protein of unknown function DUF581 (IPR007650)
LOC_Os09g26460.1	-	1.63393	-	-	61.5385	39.4345	40.4722	14.5237	90.886	76.8593	103.826	98.9018	59.8386	Zinc finger, RING-type domain containing protein.	chr09	15984331	15990757	-	Molecular Function: protein binding (GO:0005515), Molecular Function: zinc ion binding (GO:0008270)	Zinc finger, RING-type (IPR001841), Zinc finger, C6HC-type (IPR002867), Zinc finger, RING-type, conserved site (IPR017907)
LOC_Os09g26780.1	-0.814835	-	-	-	34.3892	358.023	155.143	549.964	184.87	164.698	106.012	129.809	96.6624	Jasmonate ZIM-domain protein, Jasmonate-induced resistance to bacterial blight, Repressor of jasmonic acid signaling	chr09	16273522	16275268	-	0	Tify (IPR010399), CO/COL/TOC1, conserved site (IPR018467)
LOC_Os09g26810.1	0.91248	-	-	0.614616	0	920.483	2211.52	0	0	1580.19	1171.6	29.3615	119.677	Similar to Type II chlorophyll a/b binding protein from photosystem I precursor.	chr09	16287916	16290736	+	Biological Process: photosynthesis, light harvesting (GO:0009765), Cellular Component: membrane (GO:0016020)	Chlorophyll A-B binding protein, plant (IPR001344), Chlorophyll A-B binding protein (IPR022796), Chlorophyll a/b binding protein domain (IPR023329)
LOC_Os09g27010.1	-	1.71033	-	-	28.9593	30.0947	16.3816	15.4919	103.28	0.914991	9.83616	111.264	174.913	Protein kinase, core domain containing protein.	chr09	16422290	16425218	-	Biological Process: protein phosphorylation (GO:0006468), Molecular Function: protein kinase activity (GO:0004672), Molecular Function: protein serine/threonine kinase activity (GO:0004674), Molecular Function: ATP binding (GO:0005524), Molecular Function: transferase activity, transferring phosphorus-containing groups (GO:0016772)	Protein kinase, catalytic domain (IPR000719), Serine-threonine/tyrosine-protein kinase (IPR001245), Serine/threonine-protein kinase, active site (IPR008271), Protein kinase-like domain (IPR011009)
LOC_Os09g28440.1	-	1.59368	-	-	0	2.0755	5.78174	36.7933	178.674	0	0	23.1801	10.7403	AP2/ERF transcription factor, Regulation of the internode elongation	chr09	17306100	17307199	+	Biological Process: regulation of transcription, DNA-templated (GO:0006355), Molecular Function: DNA binding (GO:0003677), Molecular Function: sequence-specific DNA binding transcription factor activity (GO:0003700)	DNA-binding domain (IPR016177), AP2/ERF domain (IPR001471)
LOC_Os09g29710.1	0.89039	-	1.13946	-	54.2987	204.437	505.903	85.2056	48.5414	60.3894	219.674	29.3615	99.7311	Similar to Blight-associated protein p12 precursor.	chr09	18067436	18068411	+	0	Expansin/pollen allergen, DPBB domain (IPR007112), Barwin-related endoglucanase (IPR009009), Barwin-like endoglucanase (IPR014733)
LOC_Os09g29820.1	-	1.78674	-	-	0	1.03775	22.1634	14.5237	107.411	0	24.0439	6.18136	391.253	bZIP transcription factor, bZIP-1 domain containing protein.	chr09	18122627	18123463	-	Biological Process: regulation of transcription, DNA-dependent (GO:0006355), Molecular Function: sequence-specific DNA binding transcription factor activity (GO:0003700), Molecular Function: sequence-specific DNA binding (GO:0043565), Molecular Function: protein dimerization activity (GO:0046983)	Basic-leucine zipper (bZIP) transcription factor (IPR004827), bZIP transcription factor, bZIP-1 (IPR011616)
LOC_Os09g30120.1	-	-1.90132	-	-	9.04978	13.4907	25.0542	121.999	14.4591	12.8099	6.55744	75.7217	81.3192	Cellulose synthase family protein.	chr09	18307930	18314231	-	Biological Process: cellulose biosynthetic process (GO:0030244), Cellular Component: membrane (GO:0016020), Molecular Function: cellulose synthase (UDP-forming) activity (GO:0016760)	Cellulose synthase (IPR005150)
LOC_Os09g30340.1	0.816206	-	-	-	5892.31	2790.51	5942.67	18361.8	31683.1	5595.17	5961.8	11321.2	16105.8	Similar to photosystem I reaction center subunit V.	chr09	18469730	18470397	+	Biological Process: photosynthesis (GO:0015979), Cellular Component: photosystem I (GO:0009522), Cellular Component: membrane (GO:0016020), Molecular Function: chlorophyll binding (GO:0016168)	Photosystem I PsaG/PsaK protein (IPR000549), Photosystem I PsaG/PsaK, plant (IPR016370), Photosystem I PsaG, plant (IPR017494), Photosystem I PsaG/PsaK domain (IPR023618)
LOC_Os09g31200.1	-	1.54418	-	-	180.091	508.497	450.976	760.073	2981.68	905.842	796.729	900.933	911.388	A20/AN1 zinc-finger protein, Response to multiple biotic stresses, Regulation of abiotic stress responses	chr09	18760705	18761574	+	Molecular Function: DNA binding (GO:0003677), Molecular Function: zinc ion binding (GO:0008270)	Zinc finger, A20-type (IPR002653), Zinc finger, AN1-type (IPR000058)
LOC_Os09g32220.1	-	-	-0.766998	-	796.381	1184.07	744.881	1497.88	1853.87	2345.12	1222.96	1488.16	1296.5	Protein of unknown function DUF850, transmembrane eukaryotic family protein.	chr09	19235215	19238701	+	Cellular Component: membrane (GO:0016020)	Protein of unknown function DUF106, transmembrane (IPR002809), Uncharacterised conserved protein UCP010045, transmembrane eukaryotic (IPR008568)
LOC_Os09g34230.1	-	1.3813	-	-0.602731	7.23982	17.6417	15.418	192.681	658.924	0	0	1202.27	662.828	Similar to indole-3-acetate beta-glucosyltransferase.	chr09	20214433	20215935	+	Biological Process: metabolic process (GO:0008152), Molecular Function: transferase activity, transferring hexosyl groups (GO:0016758)	UDP-glucuronosyl/UDP-glucosyltransferase (IPR002213)
LOC_Os09g34250.1	-	-	-	-0.709953	4.52489	6.22649	8.67262	164.602	44.4102	0	1.09291	706.22	322.208	UDP-glucuronosyl/UDP-glucosyltransferase family protein.	chr09	20222176	20223992	+	Biological Process: metabolic process (GO:0008152), Molecular Function: transferase activity, transferring hexosyl groups (GO:0016758)	UDP-glucuronosyl/UDP-glucosyltransferase (IPR002213)
LOC_Os09g35010.1	-	1.70842	-	-	3.61991	3.11325	11.5635	156.856	756.006	9.14991	10.9291	12.3627	3.06865	Similar to Dehydration-responsive element-binding protein 1B.	chr09	20395262	20395703	-	0	0
LOC_Os09g35020.1	-	1.79276	-	-	0	2.0755	0.963624	30.0156	186.936	5.48995	4.37163	3.09068	0	Similar to Dehydration-responsive element-binding protein 1H.	chr09	20399458	20400198	-	Biological Process: regulation of transcription, DNA-dependent (GO:0006355), Molecular Function: DNA binding (GO:0003677), Molecular Function: sequence-specific DNA binding transcription factor activity (GO:0003700)	Pathogenesis-related transcriptional factor/ERF, DNA-binding (IPR001471), DNA-binding, integrase-type (IPR016177)
LOC_Os09g35030.1	-	1.54135	1.28821	-	1.80996	15.5662	18.3089	309.839	1227.99	47.5796	226.232	7.7267	3.06865	DRE-binding protein 1A.	chr09	20403413	20404332	-	Biological Process: regulation of transcription, DNA-dependent (GO:0006355), Molecular Function: DNA binding (GO:0003677), Molecular Function: sequence-specific DNA binding transcription factor activity (GO:0003700)	Pathogenesis-related transcriptional factor/ERF, DNA-binding (IPR001471), DNA-binding, integrase-type (IPR016177)
LOC_Os09g35940.1	0.874895	-	-	-	1151.13	151.511	376.777	908.215	1090.63	367.827	272.134	520.78	523.204	Similar to Cytochrome p450 (CYP78A9).	chr09	20691369	20693116	+	Biological Process: oxidation-reduction process (GO:0055114), Molecular Function: iron ion binding (GO:0005506), Molecular Function: electron carrier activity (GO:0009055), Molecular Function: oxidoreductase activity, acting on paired donors, with incorporation or reduction of molecular oxygen (GO:0016705), Molecular Function: heme binding (GO:0020037)	Cytochrome P450 (IPR001128), Cytochrome P450, E-class, group I (IPR002401), Cytochrome P450, conserved site (IPR017972)
LOC_Os09g36040.1	-	-	-0.786379	-	1894.12	1387.47	1506.14	2502.92	2720.38	974.466	490.715	1040.01	1477.55	Rhodanese-like domain containing protein.	chr09	20751729	20754516	+	0	Rhodanese-like (IPR001763)
LOC_Os09g36200.1	-	-	-	-0.578583	77.8281	290.57	229.343	567.392	186.936	193.978	185.794	2174.29	1261.21	Senescence-inducible chloroplast protein, Activation of the chlorophll-degrading pathway during leaf senescence	chr09	20868846	20871077	-	0	Staygreen protein (IPR024438), TonB box, conserved site (IPR010916)
LOC_Os09g37834.1	-	-	0.977248	-	0.904978	5.18875	8.67262	13.5554	60.9349	41.1746	134.427	128.263	179.516	Protein kinase, catalytic domain domain containing protein.	chr09	21797009	21801244	-	Biological Process: protein phosphorylation (GO:0006468), Biological Process: recognition of pollen (GO:0048544), Molecular Function: protein kinase activity (GO:0004672), Molecular Function: protein serine/threonine kinase activity (GO:0004674), Molecular Function: protein tyrosine kinase activity (GO:0004713), Molecular Function: ATP binding (GO:0005524), Molecular Function: sugar binding (GO:0…	Protein kinase, catalytic domain (IPR000719), S-locus glycoprotein (IPR000858), Serine-threonine/tyrosine-protein kinase (IPR001245), Bulb-type lectin domain (IPR001480), Serine/threonine-protein kinase, catalytic domain (IPR002290), Apple-like (IPR003609), Protein kinase-like domain (IPR011009), PAN-2 domain (IPR013227), Protein kinase, ATP binding site (IPR017441), Tyrosine-protein kinase, cata…
LOC_Os09g38740.1	-	-	-1.16941	-	70.5883	0	0.963624	52.2853	81.5908	475.796	146.449	77.267	93.5938	Conserved hypothetical protein.	chr09	22262209	22264375	-	0	0
LOC_Os09g39060.1	0.917348	-	-	-	2340.27	801.142	1940.74	1883.24	5571.93	2767.85	3004.4	2659.53	2979.66	Peptidase C1A, papain family protein.	chr09	22420898	22422556	-	Biological Process: proteolysis (GO:0006508), Molecular Function: cysteine-type endopeptidase activity (GO:0004197), Molecular Function: cysteine-type peptidase activity (GO:0008234)	Peptidase, cysteine peptidase active site (IPR000169), Peptidase C1A, papain C-terminal (IPR000668), Peptidase C1A, papain (IPR013128), Proteinase inhibitor I29, cathepsin propeptide (IPR013201)
LOC_Os09g39760.1	-	1.52338	-	-	9.95476	119.341	87.6898	218.824	859.286	191.233	323.5	686.131	702.72	Pectin lyase fold/virulence factor domain containing protein.	chr09	22804668	22806066	+	Biological Process: cell wall modification (GO:0042545), Cellular Component: cell wall (GO:0005618), Molecular Function: pectinesterase activity (GO:0030599)	Pectinesterase, catalytic (IPR000070), Pectin lyase fold/virulence factor (IPR011050), Pectin lyase fold (IPR012334), Pectinesterase, active site (IPR018040)
LOC_Os09g39770.1	-	1.59132	-	-	10.8597	116.228	112.744	202.363	854.122	211.363	354.102	622.772	724.201	C2 domain containing protein.	chr09	22806006	22806996	-	Molecular Function: protein binding (GO:0005515)	C2 calcium-dependent membrane targeting (IPR000008), C2 calcium/lipid-binding domain, CaLB (IPR008973), C2 membrane targeting protein (IPR018029)
LOC_Os09g39940.1	-0.938603	-	-	-	263.349	1485.02	593.592	560.614	1725.8	0	0	0	0	Similar to Blue copper-binding protein.	chr09	22905476	22908160	+	0	Cupredoxin (IPR008972)
LOC_Os10g07210.1	-	-	0.976907	-	10.8597	2.0755	9.63624	11.619	13.4263	7.31993	56.8311	4.63602	1.53432	Heat shock protein Hsp20 domain containing protein.	chr10	3785717	3787397	-	0	Heat shock protein Hsp20 (IPR002068), HSP20-like chaperone (IPR008978)
LOC_Os10g07440.1	-	-	-1.15046	-	85.9729	108.964	97.326	152.983	303.642	446.516	139.892	428.059	363.635	Conserved hypothetical protein.	chr10	3941433	3941895	-	0	0
LOC_Os10g10130.5	0.935082	-	-	-	47.0589	4.151	54.9266	175.252	96.05	24.7048	36.0659	46.3602	29.1522	Wall-associated kinase, Negative regulation of rice blast resistance	chr10	5539743	5544578	-	Biological Process: protein phosphorylation (GO:0006468), Molecular Function: protein kinase activity (GO:0004672), Molecular Function: calcium ion binding (GO:0005509), Molecular Function: protein binding (GO:0005515), Molecular Function: ATP binding (GO:0005524), Molecular Function: polysaccharide binding (GO:0030247)	Wall-associated receptor kinase, galacturonan-binding domain (IPR025287), EGF-like domain (IPR000742), Growth factor receptor cysteine-rich domain (IPR009030), EGF-like calcium-binding domain (IPR001881), Concanavalin A-like lectin/glucanase domain (IPR013320), Protein kinase-like domain (IPR011009), Protein kinase domain (IPR000719), Serine/threonine/dual specificity protein kinase, catalytic do…
LOC_Os10g14011.1	-	-	-0.908242	-	196.38	177.455	190.798	119.094	119.804	575.53	249.183	40.1788	61.373	Conserved hypothetical protein.	chr10	7616145	7616777	+	0	0
LOC_Os10g15300.1	0.843775	-	-	-	1082.35	530.29	1190.08	517.043	521.562	771.338	687.438	737.127	622.936	Similar to P-166-4_1 (Fragment).	chr10	8000579	8001288	-	0	0
LOC_Os10g18150.1	-	-	-0.960282	0.649295	12.6697	12.453	9.63624	15.4919	5.16398	87.8392	21.8581	47.9055	159.57	Tetratricopeptide-like helical domain containing protein.	chr10	9213110	9215332	+	Biological Process: RNA processing (GO:0006396), Cellular Component: intracellular (GO:0005622), Molecular Function: binding (GO:0005488)	RNA-processing protein, HAT helix (IPR003107), Tetratricopeptide-like helical (IPR011990)
LOC_Os10g21192.1	-	-	-1.00518	0.725932	75.1132	55.0007	58.7811	67.7772	132.198	326.652	119.127	57.1776	202.531	photosystem Q, putative, expressed	Chr10	10808337	10807276	#N/A	#N/A	#N/A
LOC_Os10g21268.1	-	2.30441	-0.992697	-	41.629	9.33974	13.4907	2.90474	90.886	1119.03	455.742	12.3627	39.8924	Similar to ribulose-1,5-bisphosphate carboxylase/oxygenase large subunit.	chr10	10861205	10862638	+	Biological Process: carbon fixation (GO:0015977), Cellular Component: plastid (GO:0009536), Molecular Function: magnesium ion binding (GO:0000287), Molecular Function: ribulose-bisphosphate carboxylase activity (GO:0016984)	Ribulose bisphosphate carboxylase, large subunit, C-terminal (IPR000685), Ribulose bisphosphate carboxylase, large subunit, ferrodoxin-like N-terminal (IPR017443), Ribulose bisphosphate carboxylase, large subunit, N-terminal (IPR017444), Ribulose bisphosphate carboxylase, large chain, active site (IPR020878)
LOC_Os10g23310.1	-	-1.59026	-	-	0	76.7934	36.6177	103.602	18.5903	1.82998	9.83616	20.0894	42.9611	Transferase family protein.	chr10	12181085	12183127	-	Molecular Function: transferase activity, transferring acyl groups other than amino-acyl groups (GO:0016747)	Transferase (IPR003480), Chloramphenicol acetyltransferase-like domain (IPR023213)
LOC_Os10g25030.1	-	-	-	-0.653496	357.466	524.063	385.45	352.441	100.181	271.752	221.86	326.067	139.623	Red chlorophyll catabolite reductase, Leaf senescence, Wound responses	chr10	12886331	12888289	-	Molecular Function: red chlorophyll catabolite reductase activity (GO:0051743)	Red chlorophyll catabolite reductase (IPR009439)
LOC_Os10g26670.1	-	-	-	0.67265	5.42987	13.4907	27.9451	168.475	146.657	14.6399	24.0439	97.3564	254.698	Hypothetical conserved gene.	chr10	13928306	13929601	+	0	0
LOC_Os10g33210.1	-	-	-	0.705121	419.91	542.743	573.356	623.55	941.91	979.041	955.2	1029.2	2031.44	Similar to Peptide transporter.	chr10	17415606	17420814	+	Biological Process: oligopeptide transport (GO:0006857), Cellular Component: membrane (GO:0016020), Molecular Function: transporter activity (GO:0005215)	Oligopeptide transporter (IPR000109), Major facilitator superfamily domain, general substrate transporter (IPR016196)
LOC_Os10g34040.1	-	1.74308	-	-0.700762	0	2.0755	9.63624	1.93649	41.3118	11.8949	7.65034	242.618	82.8535	Similar to Flotillin-like protein 1.	chr10	18169120	18172321	+	0	Band 7 protein (IPR001107)
LOC_Os10g34700.1	-	1.94215	-	-	34.3892	6.22649	8.67262	2.90474	57.8366	160.123	328.965	67.995	76.7162	Protein of unknown function DUF761, plant domain containing protein.	chr10	18505564	18506412	+	0	Protein of unknown function DUF761, plant (IPR008480)
LOC_Os10g34840.1	-	-	0.988429	-	3.61991	1.03775	5.78174	6.77772	29.9511	68.6244	201.095	30.9068	10.7403	Virulence factor, pectin lyase fold family protein.	chr10	18598558	18599387	+	0	Barwin-related endoglucanase (IPR009009)
LOC_Os10g35950.1	-	2.10539	-	-	10.8597	3.11325	8.67262	75.5232	595.923	1639.66	2665.6	1914.68	1307.24	Similar to 10-deacetylbaccatin III 10-O-acetyltransferase.	chr10	19214959	19215235	+	0	0
LOC_Os10g36340.2	-	-	-1.13212	-	3.61991	4.151	3.8545	2.90474	3.09839	75.9443	7.65034	7.7267	4.60297	Conserved hypothetical protein.	chr10	19413262	19414196	+	0	0
LOC_Os10g36848.1	-	-	-	0.586166	47.0589	106.888	64.5628	277.887	654.792	830.812	1534.44	1455.71	2485.6	Coniferaldehyde 5-hydroxylase, Lignin biosynthesis	chr10	19728265	19735008	-	Biological Process: oxidation-reduction process (GO:0055114), Molecular Function: iron ion binding (GO:0005506), Molecular Function: oxidoreductase activity, acting on paired donors, with incorporation or reduction of molecular oxygen (GO:0016705), Molecular Function: heme binding (GO:0020037)	Cytochrome P450 (IPR001128), Cytochrome P450, E-class, group I (IPR002401), Cytochrome P450, conserved site (IPR017972)
LOC_Os10g37180.1	0.721927	-	-	-	8410.86	3619.67	6960.26	1281.96	3315.27	6618.13	6154.16	4561.84	4983.48	H subunit of glycine decarboxylase complex (GDC), Photorespiration	chr10	19894753	19896794	+	Biological Process: glycine decarboxylation via glycine cleavage system (GO:0019464), Cellular Component: glycine cleavage complex (GO:0005960)	Glycine cleavage system H-protein (IPR002930), Glycine cleavage system H-protein, subgroup (IPR017453), Single hybrid motif (IPR011053), Biotin/lipoyl attachment (IPR000089), 2-oxo acid dehydrogenase, lipoyl-binding site (IPR003016)
LOC_Os10g37340.1	-	-1.54963	-	-	410.86	567.649	400.868	1068.94	266.461	721.013	424.048	661.406	357.497	Cys/Met metabolism, pyridoxal phosphate-dependent enzyme domain containing protein.	chr10	20001168	20004598	-	0	0
LOC_Os10g37400.1	-	-1.92209	-	-	0.904978	6.22649	2.89087	63.9042	4.13118	15.5549	7.65034	128.263	70.5789	Non-protein coding transcript.	chr10	20022553	20023383	-	0	0
LOC_Os10g37660.1	-	-2.20319	-	-	0.904978	101.699	40.4722	199.459	17.5575	99.7341	78.6893	0	0	Similar to TRE1 protein (Fragment).	chr10	20154610	20159181	-	Biological Process: trehalose metabolic process (GO:0005991), Molecular Function: catalytic activity (GO:0003824), Molecular Function: alpha,alpha-trehalase activity (GO:0004555)	Glycoside hydrolase, family 37 (IPR001661), Six-hairpin glycosidase-like (IPR008928), Glycoside hydrolase, family 37, conserved site (IPR018232)
LOC_Os10g38040.1	-	-	-0.867848	-	18.0996	503.308	246.688	69.7137	26.8527	999.171	463.392	41.7242	32.2208	LysM domain-containing protein, Embryo sac development	chr10	20374252	20375187	+	0	LysM domain superfamily (IPR036779), LysM domain (IPR018392)
LOC_Os10g38080.1	-	2.11799	-	-	64.2534	146.323	21.1997	43.5711	370.774	100.649	75.4105	46.3602	46.0297	Peptidase S8, subtilisin-related domain containing protein.	chr10	20389644	20392184	-	Biological Process: proteolysis (GO:0006508), Biological Process: negative regulation of catalytic activity (GO:0043086), Molecular Function: serine-type endopeptidase activity (GO:0004252), Molecular Function: identical protein binding (GO:0042802)	Peptidase S8/S53, subtilisin/kexin/sedolisin (IPR000209), Protease-associated domain, PA (IPR003137), Proteinase inhibitor I9, subtilisin propeptide (IPR010259), Peptidase S8, subtilisin-related (IPR015500), Peptidase S8, subtilisin, Asp-active site (IPR023827)
LOC_Os10g38140.1	-	1.51518	-	-	184.615	193.021	251.506	71.6502	296.412	345.867	421.862	149.898	234.752	Similar to Glutathione S-transferase GSTU31 (Fragment).	chr10	20432061	20433202	-	Molecular Function: protein binding (GO:0005515)	Glutathione S-transferase, N-terminal (IPR004045), Glutathione S-transferase, C-terminal (IPR004046), Glutathione S-transferase, C-terminal-like (IPR010987), Thioredoxin-like fold (IPR012336), Glutathione S-transferase/chloride channel, C-terminal (IPR017933)
LOC_Os10g38940.1	-	2.01298	-	-	26.2444	9.33974	27.9451	19.3649	170.411	23.7898	18.5794	80.3577	153.432	Similar to Beta-ring hydroxylase (Fragment).	chr10	20744421	20746446	+	Biological Process: fatty acid biosynthetic process (GO:0006633), Biological Process: oxidation-reduction process (GO:0055114), Molecular Function: iron ion binding (GO:0005506), Molecular Function: oxidoreductase activity (GO:0016491)	Fatty acid hydroxylase (IPR006694)
LOC_Os10g39140.2	-	1.7433	-	-	2.71493	9.33974	4.81812	44.5393	246.838	49.4095	65.5744	193.167	125.815	Similar to Oxidoreductase, 2OG-Fe oxygenase family protein, expressed.	chr10	20886407	20892109	+	0	0
LOC_Os10g39260.1	-	-	0.943298	-	0.904978	0	0	7.74597	385.233	325.737	769.406	795.85	1281.16	Peptidase aspartic, catalytic domain containing protein.	chr10	20956884	20958287	+	Biological Process: proteolysis (GO:0006508), Molecular Function: aspartic-type endopeptidase activity (GO:0004190)	Peptidase A1 (IPR001461), Peptidase aspartic, catalytic (IPR009007), Peptidase aspartic (IPR021109)
LOC_Os10g39270.1	-	2.75887	1.062	0.745731	0	0	0	4.84123	209.657	53.0695	180.33	112.81	317.605	nucleoid DNA-binding, putative, expressed	Chr10	20961133	20962326	#N/A	#N/A	#N/A
LOC_Os10g39300.1	-	-	0.997779	-	2.71493	0	0	23.2379	943.975	218.683	560.661	1911.59	2978.12	Peptidase aspartic, catalytic domain containing protein.	chr10	20971240	20972640	+	Biological Process: proteolysis (GO:0006508), Molecular Function: aspartic-type endopeptidase activity (GO:0004190)	Peptidase A1 (IPR001461), Peptidase aspartic, catalytic (IPR009007), Peptidase aspartic (IPR021109)
LOC_Os10g39640.1	-	1.4701	-	-	36.1991	38.3967	57.8174	76.4914	300.544	123.524	100.547	9.27204	10.7403	Expansin/Lol pI family protein.	chr10	21179551	21181282	+	Cellular Component: extracellular region (GO:0005576)	Expansin/pollen allergen, DPBB domain (IPR007112), Pollen allergen/expansin, C-terminal (IPR007117), Expansin/Lol pI (IPR007118), Barwin-related endoglucanase (IPR009009), Barwin-like endoglucanase (IPR014733)
LOC_Os10g39700.1	0.912775	-	-	-	12.6697	15.5662	75.1627	30.9839	14.4591	53.9845	88.5254	33.9975	81.3192	Chitinase 8.	chr10	21219598	21221819	+	Biological Process: chitin catabolic process (GO:0006032), Biological Process: cell wall macromolecule catabolic process (GO:0016998), Molecular Function: chitinase activity (GO:0004568)	Glycoside hydrolase, family 19, catalytic (IPR000726), Lysozyme-like domain (IPR023346)
LOC_Os10g40720.1	-	2.07399	1.1051	-	62.4435	578.026	426.885	24.2061	216.887	78.6893	259.019	139.081	213.271	Similar to Beta-expansin.	chr10	21847853	21849722	-	Biological Process: sexual reproduction (GO:0019953), Cellular Component: extracellular region (GO:0005576)	Major pollen allergen Lol pI (IPR005795), Expansin/pollen allergen, DPBB domain (IPR007112), Pollen allergen/expansin, C-terminal (IPR007117), Expansin/Lol pI (IPR007118), Barwin-related endoglucanase (IPR009009), Barwin-like endoglucanase (IPR014733)
LOC_Os10g41420.1	-	1.94549	-	-	15.3846	22.8305	26.0179	31.9521	233.412	156.464	178.144	101.992	92.0594	Hypothetical conserved gene.	chr10	22261588	22261963	-	0	0
LOC_Os10g41550.1	-	-	-	-0.684826	761.991	1414.45	1289.33	1200.62	1431.45	92.4141	74.3176	1069.38	527.807	Hypothetical conserved gene.	chr10	22326723	22327664	-	Biological Process: polysaccharide catabolic process (GO:0000272), Biological Process: carbohydrate metabolic process (GO:0005975), Molecular Function: catalytic activity (GO:0003824), Molecular Function: beta-amylase activity (GO:0016161), Molecular Function: cation binding (GO:0043169)	Glycoside hydrolase, family 14 (IPR001554), Glycoside hydrolase, subgroup, catalytic domain (IPR013781), Glycoside hydrolase, superfamily (IPR017853), Glycoside hydrolase, family 14, conserved site (IPR018238)
LOC_Os10g41710.1	0.940487	-	-	-	0	435.855	1103.35	315.648	287.117	464.816	603.284	741.763	883.771	Chaperonin Cpn10 family protein.	chr10	22453084	22456620	+	Biological Process: protein folding (GO:0006457), Cellular Component: cytoplasm (GO:0005737)	GroES-like (IPR011032), Chaperonin Cpn10 (IPR020818)
LOC_Os10g42040.1	-	1.74518	-	-	2390.05	40.4722	97.326	47.444	261.297	2616.88	3268.88	1515.98	1831.98	Similar to RIR1b protein precursor.	chr10	22607642	22608671	+	0	0
LOC_Os11g02369.1	-	1.98745	-	-	0.904978	4479.96	3737.9	852.056	5393.26	13.7249	7.65034	0	0	Similar to Non-specific lipid-transfer protein 2.	chr11	693326	694254	+	Biological Process: lipid transport (GO:0006869), Molecular Function: lipid binding (GO:0008289)	Plant lipid transfer protein/Par allergen (IPR000528), Plant lipid transfer protein/seed storage/trypsin-alpha amylase inhibitor (IPR003612), Plant lipid transfer protein/hydrophobic protein, helical domain (IPR013770), Bifunctional inhibitor/plant lipid transfer protein/seed storage (IPR016140)
LOC_Os11g02750.1	-	-	-0.908208	-	30.7692	101.699	55.8902	54.2218	88.8204	228.748	89.6183	37.0882	21.4805	Protein of unknown function DUF567 family protein.	chr11	896134	897260	-	Biological Process: cellular metabolic process (GO:0044237)	Tubby, C-terminal (IPR000007), Initiation factor 2B-related (IPR000649), Protein of unknown function DUF567 (IPR007612)
LOC_Os11g04104.3	-	-1.81666	-	-	0	4.151	5.78174	61.9677	5.16398	0.914991	2.18581	24.7254	10.7403	Major facilitator superfamily protein.	chr11	1657888	1665113	-	Biological Process: transmembrane transport (GO:0055085), Cellular Component: integral to membrane (GO:0016021)	Major facilitator superfamily (IPR011701), Major facilitator superfamily domain, general substrate transporter (IPR016196), Major facilitator superfamily domain (IPR020846)
LOC_Os11g05614.1	-	-	-	-0.839959	3.61991	4.151	3.8545	14.5237	52.6726	32.0247	53.5524	233.346	44.4954	Blast disease-responsive transcription factor, Disease resistance	chr11	2550551	2552963	+	Biological Process: regulation of transcription, DNA-templated (GO:0006355), Molecular Function: DNA binding (GO:0003677)	NAC domain (IPR003441)
LOC_Os11g05860.1	-	-	0.812862	-	1542.99	821.897	992.533	261.426	613.481	1139.16	2284.17	574.866	513.999	Harpin-induced 1 domain containing protein.	chr11	2738439	2739463	-	0	0
LOC_Os11g06030.1	-	-1.63158	-	-	0	0	0	117.158	20.6559	30.1947	20.7652	78.8123	69.0446	expressed protein	Chr11	2843836	2845605	#N/A	#N/A	#N/A
LOC_Os11g06150.1	-	-1.54574	-	-	1.80996	222.078	95.3988	143.3	29.9511	89.6692	73.2247	132.899	36.8238	Conserved hypothetical protein.	chr11	2932659	2933842	+	0	0
LOC_Os11g06240.1	-	-	-1.36797	-	9.04978	33.208	20.2361	5.80948	16.5247	166.528	22.951	10.8174	24.5492	Hypothetical gene.	chr11	2984173	2986877	-	0	0
LOC_Os11g06720.1	-	-	-	0.568969	0	57092.8	53930.2	24541.2	40547.6	0	0	11087.8	18221.6	Similar to Anth (Pollen-specific desiccation-associated LLA23 protein).	chr11	3278451	3279419	-	0	0
LOC_Os11g08210.1	-	-	-1.08183	-	85.9729	105.85	106.962	381.489	431.709	527.95	184.701	139.081	73.6476	Similar to OsNAC5 protein [imported]-rice.	chr11	4301019	4301784	-	Biological Process: regulation of transcription, DNA-dependent (GO:0006355), Molecular Function: DNA binding (GO:0003677)	No apical meristem (NAM) protein (IPR003441)
LOC_Os11g10470.1	-	-	-0.898643	-	1.80996	15.5662	10.5999	24.2061	52.6726	348.612	146.449	58.7229	49.0984	Conserved hypothetical protein.	chr11	5710677	5711244	-	0	0
LOC_Os11g10850.1	-	-	-0.97586	-	0	42.5477	15.418	22.2697	22.7215	64.9644	10.9291	9.27204	7.67162	Plant disease resistance response protein family protein.	chr11	5978273	5978986	+	0	Plant disease resistance response protein (IPR004265)
LOC_Os11g12320.1	-	1.92749	-	-	0	5.18875	17.3452	36.7933	257.166	120.779	196.723	0	0	Similar to NBS-LRR-like protein.	chr11	6872016	6877424	+	Molecular Function: ADP binding (GO:0043531)	NB-ARC (IPR002182)
LOC_Os11g12530.1	-0.798367	-	-0.941819	-	302.263	529.252	240.906	813.327	1086.5	1271.84	549.732	2004.31	2003.83	Protein kinase, core domain containing protein.	chr11	7011654	7018706	-	Biological Process: protein phosphorylation (GO:0006468), Molecular Function: protein kinase activity (GO:0004672), Molecular Function: protein serine/threonine kinase activity (GO:0004674), Molecular Function: protein binding (GO:0005515), Molecular Function: ATP binding (GO:0005524), Molecular Function: transferase activity, transferring phosphorus-containing groups (GO:0016772)	Protein kinase, catalytic domain (IPR000719), Leucine-rich repeat (IPR001611), Serine/threonine-protein kinase, active site (IPR008271), Protein kinase-like domain (IPR011009), Leucine-rich repeat-containing N-terminal, type 2 (IPR013210), Protein kinase, ATP binding site (IPR017441), Serine/threonine-protein kinase-like domain (IPR017442)
LOC_Os11g14000.1	-	-	-1.00214	-	18.0996	49.812	30.836	26.1426	27.8855	90.5842	20.7652	15.4534	19.9462	Epsin-like, N-terminal domain containing protein.	chr11	7771154	7772455	-	Biological Process: clathrin coat assembly (GO:0048268), Cellular Component: clathrin coat (GO:0030118), Molecular Function: phospholipid binding (GO:0005543), Molecular Function: 1-phosphatidylinositol binding (GO:0005545), Molecular Function: clathrin binding (GO:0030276)	ENTH/VHS (IPR008942), ANTH (IPR011417), Epsin-like, N-terminal (IPR013809), Clathrin adaptor, phosphoinositide-binding, GAT-like (IPR014712)
LOC_Os11g14140.1	-	-	-	0.628747	3434.39	1914.65	3504.7	3.87298	0	11670.7	9085.33	771.125	1410.04	Kelch-type beta propeller domain containing protein.	chr11	7878340	7879571	-	Molecular Function: protein binding (GO:0005515)	F-box domain, cyclin-like (IPR001810), Kelch repeat type 1 (IPR006652), Galactose oxidase, beta-propeller (IPR015916), F-box domain, Skp2-like (IPR022364)
LOC_Os11g19240.1	-	-	-	-0.712693	9.04978	6.22649	14.4544	67.7772	69.1973	19.2148	28.4156	509.962	219.408	Similar to amino acid transporter.	chr11	10998985	11000677	+	0	Amino acid transporter, transmembrane (IPR013057)
LOC_Os11g20790.1	1.10976	-	-	-	6.33485	11.4152	96.3624	7.74597	20.6559	17.3848	14.2078	16.9987	35.2895	Adenylate kinase B (EC 2.7.4.3) (ATP-AMP transphosphorylase).	chr11	12034676	12039464	+	Biological Process: nucleobase-containing compound metabolic process (GO:0006139), Biological Process: nucleotide phosphorylation (GO:0046939), Molecular Function: adenylate kinase activity (GO:0004017), Molecular Function: ATP binding (GO:0005524), Molecular Function: phosphotransferase activity, phosphate group as acceptor (GO:0016776), Molecular Function: nucleotide kinase activity (GO:0019201…	Adenylate kinase (IPR000850), Adenylate kinase, subfamily (IPR006259), Adenylate kinase, active site lid domain (IPR007862)
LOC_Os11g25040.1	-	-	-	0.800238	0.904978	1.03775	0.963624	0	1.0328	49.4095	26.2298	15.4534	173.379	Protein of unknown function DUF506, plant family protein.	chr11	14267738	14268964	+	0	Protein of unknown function DUF506, plant (IPR006502)
LOC_Os11g27370.1	-	2.04011	-	-	5.42987	44.6232	34.6905	2.90474	65.0661	30.1947	40.4375	24.7254	67.5103	UDP-glucuronosyl/UDP-glucosyltransferase domain containing protein.	chr11	15747042	15748173	+	Biological Process: metabolic process (GO:0008152), Molecular Function: transferase activity, transferring hexosyl groups (GO:0016758)	UDP-glucuronosyl/UDP-glucosyltransferase (IPR002213)
LOC_Os11g28104.1	-	-	0.742584	-	1174.66	407.835	389.304	304.997	496.775	960.741	1805.48	400.243	704.255	Similar to Protein kinase domain containing protein, expressed.	chr11	16144914	16161474	-	Biological Process: protein phosphorylation (GO:0006468), Molecular Function: protein kinase activity (GO:0004672), Molecular Function: protein serine/threonine kinase activity (GO:0004674), Molecular Function: protein tyrosine kinase activity (GO:0004713), Molecular Function: ATP binding (GO:0005524), Molecular Function: transferase activity, transferring phosphorus-containing groups (GO:0016772)	Protein kinase, catalytic domain (IPR000719), Serine-threonine/tyrosine-protein kinase (IPR001245), Serine/threonine-protein kinase, catalytic domain (IPR002290), Gnk2-homologous domain (IPR002902), Serine/threonine-protein kinase, active site (IPR008271), Protein kinase-like domain (IPR011009), Concanavalin A-like lectin/glucanase, subgroup (IPR013320), Protein kinase, ATP binding site (IPR01744…
LOC_Os11g29720.1	-	-	-1.11578	-	768.326	83.0199	125.271	330.172	307.773	859.177	299.456	761.853	1012.65	Similar to Cytochrome P450 family protein, expressed.	chr11	17234743	17237925	-	Biological Process: oxidation-reduction process (GO:0055114), Molecular Function: iron ion binding (GO:0005506), Molecular Function: electron carrier activity (GO:0009055), Molecular Function: oxidoreductase activity, acting on paired donors, with incorporation or reduction of molecular oxygen (GO:0016705), Molecular Function: heme binding (GO:0020037)	Cytochrome P450 (IPR001128), Cytochrome P450, E-class, group I (IPR002401), Cytochrome P450, conserved site (IPR017972)
LOC_Os11g31090.1	-	-1.98987	-	-	1.80996	38.3967	27.9451	148.142	16.5247	24.7048	34.973	210.166	170.31	Similar to transferase.	chr11	18093188	18095604	+	Molecular Function: transferase activity, transferring acyl groups other than amino-acyl groups (GO:0016747)	Transferase (IPR003480), Chloramphenicol acetyltransferase-like domain (IPR023213)
LOC_Os11g33320.1	-	-	-1.16609	-	47.0589	35.2835	25.0542	124.904	52.6726	106.139	17.4865	120.537	124.28	F-box domain, cyclin-like domain containing protein.	chr11	19707522	19708469	+	Molecular Function: protein binding (GO:0005515)	F-box domain, cyclin-like (IPR001810)
LOC_Os11g33990.1	-	1.79743	-	-	6.33485	3.11325	0	3.87298	53.7054	5.48995	29.5085	1.54534	21.4805	expressed protein	Chr11	19870787	19870323	#N/A	#N/A	#N/A
LOC_Os11g37400.1	-	-	-1.03358	-	19.0045	10.3775	8.67262	0.968246	0	84.1792	16.3936	0	1.53432	0	chr11	22085040	22085674	+	0	0
LOC_Os11g37950.1	1.01517	-2.13718	-	-	35.2941	46.6987	171.525	168.475	15.4919	32.0247	42.6234	57.1776	153.432	Similar to Barwin.	chr11	22502008	22502923	+	Biological Process: defense response to bacterium (GO:0042742), Biological Process: defense response to fungus (GO:0050832)	Barwin (IPR001153), Barwin-related endoglucanase (IPR009009), Barwin-like endoglucanase (IPR014733), Barwin, conserved site (IPR018226)
LOC_Os11g37960.1	1.11185	-	-	-	0.904978	13.4907	102.144	55.19	49.5742	31.1097	57.924	38.6335	59.8386	Similar to Barwin.	chr11	22505993	22507412	+	Biological Process: defense response to bacterium (GO:0042742), Biological Process: defense response to fungus (GO:0050832)	Barwin (IPR001153), Barwin-related endoglucanase (IPR009009), Barwin-like endoglucanase (IPR014733), Barwin, conserved site (IPR018226)
LOC_Os11g39450.1	-	-	-	0.79747	15.3846	0	9.63624	0	27.8855	8.23492	34.973	37.0882	196.393	Barley stem rust resistance protein.	chr11	23488663	23496012	+	Biological Process: protein phosphorylation (GO:0006468), Molecular Function: protein kinase activity (GO:0004672), Molecular Function: protein serine/threonine kinase activity (GO:0004674), Molecular Function: structural molecule activity (GO:0005198), Molecular Function: ATP binding (GO:0005524), Molecular Function: transferase activity, transferring phosphorus-containing groups (GO:0016772)	Major sperm protein (IPR000535), Protein kinase, catalytic domain (IPR000719), Serine/threonine-protein kinase, active site (IPR008271), PapD-like (IPR008962), Protein kinase-like domain (IPR011009), Concanavalin A-like lectin/glucanase, subgroup (IPR013320), Protein kinase, ATP binding site (IPR017441), Serine/threonine-protein kinase-like domain (IPR017442)
LOC_Os11g39990.1	-	1.90075	-	-	8.1448	38.3967	26.0179	4.84123	66.0989	1.82998	4.37163	32.4521	56.77	Similar to Patatin-like protein 1.	chr11	23844616	23848520	+	Biological Process: lipid metabolic process (GO:0006629), Biological Process: metabolic process (GO:0008152)	Patatin/Phospholipase A2-related (IPR002641), Acyl transferase/acyl hydrolase/lysophospholipase (IPR016035)
LOC_Os11g42790.1	-	-	-1.20594	-	389.14	266.702	233.197	177.189	141.493	742.973	228.417	299.796	306.865	Similar to Na+/H+ antiporter.	chr11	25768487	25772558	-	Biological Process: cation transport (GO:0006812), Biological Process: sodium ion transport (GO:0006814), Biological Process: regulation of pH (GO:0006885), Biological Process: transmembrane transport (GO:0055085), Cellular Component: integral to membrane (GO:0016021), Molecular Function: solute:hydrogen antiporter activity (GO:0015299), Molecular Function: sodium:hydrogen antiporter activity (GO…	Na+/H+ exchanger (IPR004709), Cation/H+ exchanger (IPR006153), Cation/H+ exchanger, CPA1 family (IPR018422)
LOC_Os11g43760.1	-	1.97773	-	-	0	3.11325	3.8545	1.93649	54.7382	0.914991	2.18581	1.54534	3.06865	Similar to Lipase family protein.	chr11	26434011	26438037	+	Biological Process: lipid catabolic process (GO:0016042), Molecular Function: carboxylesterase activity (GO:0004091)	Mono-/di-acylglycerol lipase, N-terminal (IPR005592)
LOC_Os11g44680.1	-	2.10757	-	-	3.61991	3.11325	2.89087	3.87298	77.4597	41.1746	24.0439	1043.1	59.8386	Calmodulin binding protein-like family protein.	chr11	27015358	27021340	+	0	Calmodulin binding protein-like (IPR012416)
LOC_Os11g44700.1	-	1.70906	-	-	5.42987	1.03775	1.92725	3.87298	48.5414	62.2194	73.2247	94.2657	39.8924	0	chr11	27029845	27031743	+	0	0
LOC_Os11g45400.1	-	-2.15457	-	-	5.42987	202.361	178.27	116.19	8.26236	43.0046	38.2517	26.2708	36.8238	Glycerol-3-phosphate acyltransferase, Anther development, Pollen formation	chr11	27486903	27490269	+	Biological Process: metabolic process (GO:0008152), Molecular Function: transferase activity, transferring acyl groups (GO:0016746)	Phospholipid/glycerol acyltransferase (IPR002123)
LOC_Os11g46900.1	-	-	-1.06498	-	13.5747	5.18875	1.92725	0	0	60.3894	3.27872	12.3627	0	Similar to Protein kinase domain containing protein.	chr11	28174981	28175691	+	0	0
LOC_Os11g47630.1	-	2.63258	-	-	0.904978	1.03775	0	3.87298	158.018	452.006	701.646	641.316	383.581	Zinc finger, C2H2-type domain containing protein.	chr11	28766270	28766937	-	Cellular Component: intracellular (GO:0005622), Molecular Function: nucleic acid binding (GO:0003676), Molecular Function: zinc ion binding (GO:0008270)	Zinc finger, C2H2 (IPR007087), Zinc finger, C2H2-type/integrase, DNA-binding (IPR013087), Zinc finger, C2H2-like (IPR015880)
LOC_Os11g47960.1	-	1.55668	-	-	8.1448	7.26424	10.5999	76.4914	328.429	20.1298	5.46453	307.523	349.826	expressed protein	Chr11	28932526	28932978	#N/A	#N/A	#N/A
LOC_Os12g01922.1	-	-1.61542	-	-	34.3892	190.946	233.197	206.236	42.3446	14.6399	24.0439	273.525	150.364	Component of TORC1(Target of rapamycin complex 1)	chr12	540597	550863	-	Biological Process: TOR signaling (GO:0031929), Molecular Function: binding (GO:0005488), Molecular Function: protein binding (GO:0005515), Cellular Component: TORC1 complex (GO:0031931)	Regulatory associated protein of TOR (IPR004083), Raptor, N-terminal CASPase-like domain (IPR029347), Armadillo-type fold (IPR016024), Armadillo-like helical (IPR011989), WD40/YVTN repeat-like-containing domain (IPR015943), WD40-repeat-containing domain (IPR017986), WD40 repeat (IPR001680)
LOC_Os12g02240.1	-	2.00246	-	-	1.80996	13.4907	3.8545	19.3649	168.346	17.3848	60.1099	21.6348	19.9462	Conserved hypothetical protein.	chr12	696645	697460	+	0	0
LOC_Os12g03040.1	-0.905011	-	-	-	16.2896	216.89	77.0899	561.583	180.739	81.4342	32.7872	802.031	478.709	NAC domain containing transcription factor, Abiotic and biotic stress response	chr12	1139026	1141362	+	Biological Process: regulation of transcription, DNA-templated (GO:0006355), Molecular Function: DNA binding (GO:0003677)	NAC domain (IPR003441)
LOC_Os12g03370.1	-	2.35765	-	-	16.2896	14.5285	20.2361	14.5237	211.723	166.528	332.244	313.704	161.104	Harpin-induced 1 domain containing protein.	chr12	1309549	1310703	-	0	Late embryogenesis abundant protein, LEA-14 (IPR004864)
LOC_Os12g03899.1	-	-2.15327	-	-	9.95476	29.057	52.9993	322.426	35.115	12.8099	15.3007	156.079	115.074	Major facilitator superfamily protein.	chr12	1606119	1620843	-	Biological Process: transmembrane transport (GO:0055085), Cellular Component: integral to membrane (GO:0016021)	Major facilitator superfamily (IPR011701), Major facilitator superfamily domain, general substrate transporter (IPR016196), Major facilitator superfamily domain (IPR020846)
LOC_Os12g05690.1	-0.904358	-1.67535	-	-	0	138.021	43.3631	219.792	42.3446	170.188	84.1538	0	0	Conserved hypothetical protein.	chr12	2622160	2623105	-	0	0
LOC_Os12g06220.1	-	1.93006	-	-	300.453	158.776	181.161	136.523	844.827	568.21	1075.42	556.322	411.199	Harpin-induced 1 domain containing protein.	chr12	2950701	2951591	-	0	Late embryogenesis abundant protein, LEA-14 (IPR004864)
LOC_Os12g06260.1	-	-	0.828432	-	1071.49	2130.5	1232.48	234.315	508.135	927.801	1894.01	928.749	1001.91	Harpin-induced 1 domain containing protein.	chr12	2979796	2980850	-	0	Late embryogenesis abundant protein, LEA-14 (IPR004864)
LOC_Os12g06780.1	-	1.60744	-	-	29.8643	15.5662	26.0179	114.253	502.971	51.2395	57.924	162.261	61.373	Protein of unknown function DUF793 family protein.	chr12	3293379	3294977	+	0	Protein BYPASS-related (IPR008511)
LOC_Os12g07310.1	1.11776	-	-	0.851763	84.1629	34.2457	163.816	40.6663	65.0661	48.4945	89.6183	106.628	368.238	Similar to Citrate binding protein precursor.	chr12	3602558	3605040	+	0	Concanavalin A-like lectin/glucanase (IPR008985), Alginate lyase 2 (IPR014895)
LOC_Os12g07580.1	-	2.41777	-	-	4.52489	30.0947	22.1634	64.8725	769.433	367.827	530.06	1047.74	1317.98	Similar to disease resistance response protein 206.	chr12	3789999	3790567	+	0	Plant disease resistance response protein (IPR004265)
LOC_Os12g08760.1	-	-	-	-0.710654	0	13.4907	9.63624	222.697	79.5253	29.2797	43.7163	200.894	58.3043	Pyruvate/Phosphoenolpyruvate kinase, catalytic core domain containing protein.	chr12	4499739	4503900	+	Biological Process: metabolic process (GO:0008152), Molecular Function: catalytic activity (GO:0003824)	Isocitrate lyase/phosphorylmutase (IPR000918), Pyruvate/Phosphoenolpyruvate kinase (IPR015813), Isocitrate lyase/phosphorylmutase, conserved site (IPR018523)
LOC_Os12g08770.1	-	-	-0.970657	-	486.878	460.761	469.285	2832.12	4364.59	1358.76	570.497	2039.85	2493.28	Similar to Photosystem I reaction centre subunit N, chloroplast precursor (PSI- N).	chr12	4506779	4507716	+	Biological Process: photosynthesis (GO:0015979), Cellular Component: photosystem I (GO:0009522), Cellular Component: thylakoid membrane (GO:0042651), Molecular Function: calmodulin binding (GO:0005516)	Photosystem I PsaN, reaction centre subunit N (IPR008796)
LOC_Os12g09720.1	-	-	-	-0.864721	66.9684	24.906	23.127	35.8251	27.8855	16.4698	2.18581	352.338	93.5938	Similar to Jasmonate-induced protein.	chr12	5132646	5135246	-	0	Plant disease resistance response protein (IPR004265)
LOC_Os12g11660.1	-	2.07418	-	-	95.9277	79.9067	80.9444	34.8569	291.248	939.696	1049.19	0	0	Conserved hypothetical protein.	chr12	6324997	6325660	+	0	0
LOC_Os12g11830.1	1.10168	-	-	-	2.71493	23.8682	129.126	87.1421	97.0828	169.273	69.946	47.9055	78.2505	Hypothetical protein.	chr12	6425710	6426420	-	0	0
LOC_Os12g12934.1	-	-	-0.863759	-	466.969	184.719	398.94	1327.47	2013.95	776.828	358.473	1165.19	1092.44	TGF-beta receptor, type I/II extracellular region family protein.	chr12	7165808	7171019	+	Biological Process: oligopeptide transport (GO:0006857), Cellular Component: membrane (GO:0016020), Molecular Function: transporter activity (GO:0005215)	Oligopeptide transporter (IPR000109), Major facilitator superfamily domain, general substrate transporter (IPR016196)
LOC_Os12g13910.1	-	-	-1.12352	-	37.1041	22.8305	9.63624	14.5237	33.0495	182.083	48.0879	26.2708	24.5492	Conserved hypothetical protein.	chr12	7892375	7893898	+	0	0
LOC_Os12g21784.1	0.838885	-	-	-	190.045	92.3597	232.233	206.236	66.0989	36.5997	27.3227	217.893	154.967	Conserved hypothetical protein.	chr12	12258469	12262067	-	0	0
LOC_Os12g24390.1	-	2.06357	-	-	2.71493	0	0	5.80948	86.7548	0	0	194.713	305.33	Hypothetical conserved gene.	chr12	13913818	13915949	+	Molecular Function: protein binding (GO:0005515)	von Willebrand factor, type A (IPR002035)
LOC_Os12g24490.1	-	1.61441	-	-	7.23982	7.26424	7.70899	18.3967	105.345	95.1591	112.569	50.9962	52.167	Zinc finger, RING/FYVE/PHD-type domain containing protein.	chr12	13982073	13982902	+	Molecular Function: protein binding (GO:0005515), Molecular Function: zinc ion binding (GO:0008270)	Zinc finger, RING-type (IPR001841), Zinc finger, RING/FYVE/PHD-type (IPR013083), Zinc finger, RING-H2-type (IPR024766)
LOC_Os12g28100.1	-	-	0.961611	-	0	1.03775	0	0	8.26236	25.6198	96.1758	57.1776	27.6178	NB-ARC domain containing protein.	chr12	16589263	16595997	-	Biological Process: defense response (GO:0006952), Molecular Function: ADP binding (GO:0043531)	Disease resistance protein (IPR000767), NB-ARC (IPR002182)
LOC_Os12g28260.1	-	-	-0.927682	-	39.819	23.8682	39.5086	30.9839	40.279	149.144	51.3666	58.7229	53.7013	Similar to predicted protein.	chr12	16702529	16707209	+	Biological Process: ion transport (GO:0006811), Biological Process: potassium ion transport (GO:0006813), Biological Process: transmembrane transport (GO:0055085), Cellular Component: membrane (GO:0016020), Molecular Function: ion channel activity (GO:0005216), Molecular Function: voltage-gated potassium channel activity (GO:0005249), Molecular Function: protein binding (GO:0005515)	IQ motif, EF-hand binding site (IPR000048), Cyclic nucleotide-binding domain (IPR000595), Potassium channel, voltage-dependent, EAG/ELK/ERG (IPR003938), Ion transport (IPR005821), RmlC-like jelly roll fold (IPR014710), Cyclic nucleotide-binding-like (IPR018490)
LOC_Os12g29220.1	-	-	-	0.656319	17.1946	1.03775	19.2725	73.5867	42.3446	0	9.83616	44.8149	156.501	Sucrose transporter, TAL effector PthXo2-dependent disease susceptibility to bacterial pathogen	chr12	17302127	17305326	-	Cellular Component: integral component of membrane (GO:0016021)	SWEET sugar transporter, plants (IPR018179)
LOC_Os12g31000.1	-	-	-0.910338	-	1010.86	381.892	517.466	0.968246	0	179.338	66.6673	6.18136	3.06865	Armadillo-like helical domain containing protein.	chr12	18618482	18621147	+	Molecular Function: RNA binding (GO:0003723), Molecular Function: binding (GO:0005488)	Pumilio RNA-binding repeat (IPR001313), Armadillo-like helical (IPR011989), Armadillo-type fold (IPR016024)
LOC_Os12g32390.1	1.11653	-	-0.935993	-	26.2444	13.4907	103.108	141.364	60.9349	126.269	40.4375	200.894	162.638	Conserved hypothetical protein.	chr12	19543820	19544475	+	0	0
LOC_Os12g32610.1	-	1.70642	-	-	2.71493	5.18875	11.5635	45.5076	241.674	34.7697	16.3936	69.5403	21.4805	Conserved hypothetical protein.	chr12	19675656	19676282	-	0	0
LOC_Os12g33130.1	0.872907	-	-1.05928	-	210.86	39.4345	123.344	1361.35	21.6887	333.972	113.662	390.971	446.488	Conserved hypothetical protein.	chr12	20045549	20046254	+	0	0
LOC_Os12g33150.1	1.05093	-2.44674	-	-	1016.29	45.661	178.27	802.676	65.0661	9.14991	4.37163	1154.37	843.878	Conserved hypothetical protein.	chr12	20058131	20059545	-	0	0
LOC_Os12g35330.1	-	-	-0.976092	-	9.04978	58.1139	95.3988	254.649	107.411	158.294	51.3666	100.447	85.9221	Thioredoxin fold domain containing protein.	chr12	21469144	21469455	+	Biological Process: cell redox homeostasis (GO:0045454), Molecular Function: electron carrier activity (GO:0009055), Molecular Function: protein disulfide oxidoreductase activity (GO:0015035)	Glutaredoxin (IPR002109), Glutaredoxin-like, plant II (IPR011905), Thioredoxin-like fold (IPR012336)
LOC_Os12g36830.1	-	2.16462	-	-	205.43	196.135	297.76	591.598	4636.22	4534.7	7707.18	10237.9	22453.3	Similar to Probenazole-inducible protein PBZ1.	chr12	22580880	22581936	+	Biological Process: defense response (GO:0006952), Biological Process: response to biotic stimulus (GO:0009607)	Bet v I allergen (IPR000916), START-like domain (IPR023393)
LOC_Os12g36850.1	-	2.48295	-	0.815747	208.145	6.22649	42.3995	56.1583	738.449	1491.44	2224.06	3123.13	6858.43	Similar to Probenazole-inducible protein PBZ1.	chr12	22591681	22593505	+	Biological Process: defense response (GO:0006952), Biological Process: response to biotic stimulus (GO:0009607)	Bet v I allergen (IPR000916), START-like domain (IPR023393)
LOC_Os12g36860.1	-	-	-	0.798145	0.904978	0	2.89087	25.1744	39.2462	280.902	140.985	197.804	524.739	Similar to Pathogenesis-related protein PR-10a.	chr12	22595531	22596804	+	Biological Process: defense response (GO:0006952), Biological Process: response to biotic stimulus (GO:0009607)	Bet v I allergen (IPR000916), START-like domain (IPR023393)
LOC_Os12g36880.1	0.771079	-	-	-	0	449.345	933.752	973.087	1581.21	0.914991	0	0	0	Pathogen resistance protein PBZ1, 17 kDa RNase, Disease resistance	chr12	22600049	22601182	+	Biological Process: defense response (GO:0006952), Biological Process: response to biotic stimulus (GO:0009607)	START-like domain superfamily (IPR023393), Bet v I type allergen (IPR024949), Bet v I/Major latex protein (IPR000916)
LOC_Os12g36920.1	-	1.69572	-	-	3.61991	66.4159	84.7989	27.1109	154.919	0	0	72.631	26.0835	Calmodulin binding protein-like family protein.	chr12	22635834	22640197	+	0	Calmodulin binding protein-like (IPR012416)
LOC_Os12g37260.1	-	-1.80764	-	-	2.71493	14.5285	8.67262	45.5076	2.06559	3.65997	13.1149	60.2683	41.4267	Lipoxygenase (EC 1.13.11.12).	chr12	22854749	22860198	-	Biological Process: oxidation-reduction process (GO:0055114), Molecular Function: iron ion binding (GO:0005506), Molecular Function: protein binding (GO:0005515), Molecular Function: lipoxygenase activity (GO:0016165), Molecular Function: oxidoreductase activity, acting on single donors with incorporation of molecular oxygen, incorporation of two atoms of oxygen (GO:0016702), Molecular Function: …	Lipoxygenase (IPR000907), Lipoxygenase, LH2 (IPR001024), Lipoxygenase, plant (IPR001246), Lipase/lipooxygenase, PLAT/LH2 (IPR008976), Lipoxygenase, C-terminal (IPR013819), Lipoxygenase, iron binding site (IPR020833), Lipoxygenase, conserved site (IPR020834)
LOC_Os12g38100.1	-	-	-0.937761	-	66.9684	41.51	42.3995	50.3488	80.5581	383.381	155.193	89.6297	52.167	Uncharacterised protein family UPF0497, trans-membrane plant domain containing protein.	chr12	23399038	23399785	+	0	Uncharacterised protein family UPF0497, trans-membrane plant (IPR006702)
LOC_Os12g38170.1	-	-	-0.755938	-	2827.15	4682.32	4051.08	0	0	4698.48	2489.64	421.878	202.531	Thaumatin, pathogenesis-related family protein.	chr12	23435458	23436485	+	0	Thaumatin, pathogenesis-related (IPR001938)
LOC_Os12g38640.1	-	-2.01506	-	-	42.534	15.5662	25.0542	53.2535	1.0328	34.7697	51.3666	55.6322	0	Protein of unknown function DUF1118 family protein.	chr12	23735825	23736773	-	0	Protein of unknown function DUF1118 (IPR009500)
LOC_Os12g39360.1	-	-	-0.796978	-	489.593	119.341	221.634	0	0	790.553	391.26	0	0	Peptidase aspartic, catalytic domain containing protein.	chr12	24212538	24214065	+	Biological Process: proteolysis (GO:0006508), Molecular Function: aspartic-type endopeptidase activity (GO:0004190)	Peptidase A1 (IPR001461), Peptidase aspartic, catalytic (IPR009007), Peptidase aspartic (IPR021109)
LOC_Os12g40180.1	-	1.90956	-	-	1.80996	6.22649	22.1634	46.4758	307.773	152.804	310.385	72.631	81.3192	Conserved hypothetical protein.	chr12	24871763	24872331	+	0	0
LOC_Os12g43390.1	-	-	-	0.905182	18.0996	1.03775	0	3.87298	697.137	532.525	1684.17	210.166	655.156	Similar to Thaumatin-like protein.	chr12	26922175	26922699	-	0	Thaumatin, pathogenesis-related (IPR001938), Thaumatin, conserved site (IPR017949)
LOC_Os12g43410.1	0.889814	1.77566	-	-	44.3439	15.5662	72.2718	151.046	783.892	240.643	326.779	1580.88	389.718	Thaumatin-like protein.	chr12	26932273	26933292	-	0	Thaumatin, pathogenesis-related (IPR001938), Thaumatin, conserved site (IPR017949)
LOC_Os12g43820.1	0.982379	-	-	-	19.0045	52.9252	179.234	68.7455	114.64	68.6244	73.2247	131.354	142.692	Similar to glycine-rich protein.	chr12	27209219	27209842	+	0	0
LOC_Os12g44150.1	0.945642	-	-	-	0	45.661	152.253	0	0	1.82998	3.27872	0	0	Plasma membrane H+ ATPase (EC 3.6.3.6).	chr12	27387215	27393703	+	Biological Process: ATP catabolic process (GO:0006200), Biological Process: ATP biosynthetic process (GO:0006754), Biological Process: cation transport (GO:0006812), Biological Process: metabolic process (GO:0008152), Cellular Component: membrane (GO:0016020), Cellular Component: integral to membrane (GO:0016021), Molecular Function: nucleotide binding (GO:0000166), Molecular Function: catalytic …	ATPase, P-type, H+ transporting proton pump (IPR000695), ATPase, P-type, K/Mg/Cd/Cu/Zn/Na/Ca/Na/H-transporter (IPR001757), ATPase, P-type cation-transporter, N-terminal (IPR004014), Haloacid dehalogenase-like hydrolase (IPR005834), ATPase, P-type, plasma-membrane proton-efflux (IPR006534), ATPase, P-type, ATPase-associated domain (IPR008250), ATPase, P-type phosphorylation site (IPR018303), HAD-l…
MSTRG.10537.1	0.979387	-	-0.0694644	-		1056.43	2746.33	-	-	7.31993	5.46453	-	-
MSTRG.11213.6	-0.909019	-	-	-		85.0954	20.2361	-	-	-	-	-	-
MSTRG.11328.1	0.857087	-	-	0.408391		1766.25	3948.93	-	-	-	-	101.85	168
MSTRG.11496.1	0.851309	NA	NA	NA		324.815	747.772	0	0	0	0	0	0
MSTRG.11657.1	1.08923	-	0.0573176	0.0865839		16.604	105.999	-	-	479.456	502.737	2.1	6.3
MSTRG.11774.1	1.04127	-0.44323	-	0.224777		124.53	393.159	4.84123	0	-	-	14.7	29.4
MSTRG.11999.1	1.01136	-	-	-		401.609	1114.91	-	-	-	-	-	-
MSTRG.12798.1	-0.9325	-0.206818	-0.0951467	-		97.5484	24.0906	1.93649	0	29.2797	25.1368	-	-
MSTRG.1385.1	-0.788907	-	-	-0.121372		579.064	267.888	-	-	-	-	10.5	4.2
MSTRG.14122.1	-0.783138	-	0.329791	-		3019.85	1463.75	-	-	75.9443	107.105	-	-
MSTRG.14293.1	0.758904	-	-	-		1398.89	2812.82	-	-	-	-	-	-
MSTRG.14304.1	0.752907	-	-	-		1459.08	2914	-	-	-	-	-	-
MSTRG.14478.1	1.11802	-	-	-		115.19	410.504	-	-	-	-	-	-
MSTRG.14842.1	-1.00728	-	-	-0.157008		80.9444	12.5271	-	-	-	-	12.6	4.2
MSTRG.1512.1	0.82568	-0.313966	NA	NA		374.627	832.571	9.68246	5.16398	0	0	0	0
MSTRG.1521.1	0.742705	-0.21685	NA	-0.0217676		998.315	1980.25	37.7616	29.9511	0	0	5.25	4.2
MSTRG.1521.2	0.918361	-	-	-		551.045	1348.11	-	-	-	-	-	-
MSTRG.1557.4	0.865098	NA	-	-		104.813	267.888	0	0	-	-	-	-
MSTRG.16010.1	-0.849155	-	0.424478	-		7219.62	3270.54	-	-	2.74497	15.3007	-	-
MSTRG.1606.1	0.85464	NA	-	-0.0598831		19.7172	77.0899	0	0	-	-	10.5	7.35
MSTRG.16320.1	0.884038	-	-	-		62.2649	177.307	-	-	-	-	-	-
MSTRG.16345.1	0.86313	-	NA	-		1519.26	3424.72	-	-	0	0	-	-
MSTRG.1639.1	-0.985515	-	-0.432435	-		291.607	96.3624	-	-	21.0448	6.55744	-	-
MSTRG.17143.2	1.13399	0.690495	NA	-		12.453	104.071	30.0156	60.9349	0	0	-	-
MSTRG.17186.1	0.811467	-1.09135	-0.053038	-		112.077	265.96	401.822	153.887	4.57496	3.27872	-	-
MSTRG.1732.1	0.833273	-	-0.109815	-		158.776	373.886	-	-	70.4543	62.2957	-	-
MSTRG.17328.1	-0.886737	-	-0.171676	NA		121.417	37.5813	-	-	12.8099	7.65034	0	0
MSTRG.17606.1	-0.724674	-	-	-		11137.1	5782.71	-	-	-	-	-	-
MSTRG.17936.1	0.814823	NA	-	-0.070174		772.085	1663.22	0	0	-	-	75.6	68.25
MSTRG.17983.2	0.950011	-	NA	-		93.3974	270.778	-	-	0	0	-	-
MSTRG.18380.1	0.925216	-0.170655	-0.0540629	-		61.2272	185.016	0.968246	0	0.914991	0	-	-
MSTRG.18383.1	-0.762597	-	NA	-		774.161	373.886	-	-	0	0	-	-
MSTRG.18660.3	0.840587	-	-	NA		60.1894	162.852	-	-	-	-	0	0
MSTRG.19315.1	-0.846121	-	-	-0.0297953		50.8497	7.70899	-	-	-	-	1.05	0
MSTRG.19621.1	0.88002	-	-	-0.188252		52.9252	155.143	-	-	-	-	15.75	5.25
MSTRG.20352.1	0.773	-	-0.305359	-		378.778	793.063	-	-	11.8949	3.27872	-	-
MSTRG.2051.1	1.06874	-	-0.488842	-		41.51	171.525	-	-	224.173	142.078	-	-
MSTRG.20586.4	0.937874	-	-	-		62.2649	190.798	-	-	-	-	-	-
MSTRG.20639.1	1.09415	-	-	-		119.341	408.577	-	-	-	-	-	-
MSTRG.20658.1	0.847747	-	-	-		202.361	476.03	-	-	-	-	-	-
MSTRG.20758.3	1.07819	-	-	-		99.6239	342.087	-	-	-	-	-	-
MSTRG.21202.1	0.952413	-	-	-		71.6047	217.779	-	-	-	-	-	-
MSTRG.21710.1	0.840062	-	-0.144551	-		88.2087	223.561	-	-	8.23492	4.37163	-	-
MSTRG.21807.1	0.993279	-	-	-		3.11325	62.6356	-	-	-	-	-	-
MSTRG.22482.1	0.829216	-	0.0556894	-		131.794	314.141	-	-	66.7944	71.0389	-	-
MSTRG.22544.3	0.81107	-	-	-		120.379	283.305	-	-	-	-	-	-
MSTRG.22545.1	0.881847	-	NA	-		81.9822	221.634	-	-	0	0	-	-
MSTRG.22889.1	0.90881	-	-	-		106.888	288.124	-	-	-	-	-	-
MSTRG.23181.1	1.12104	-	NA	-		38.3967	177.307	-	-	0	0	-	-
MSTRG.23190.1	1.01099	-	-	-		925.672	2509.28	-	-	-	-	-	-
MSTRG.23485.1	0.824042	-	-0.488122	-		965.107	2092.99	-	-	34.7697	14.2078	-	-
MSTRG.2375.1	-1.09954	-	-	-		363.212	103.108	-	-	-	-	-	-
MSTRG.24145.1	-0.991173	-	NA	-		1096.9	405.686	-	-	0	0	-	-
MSTRG.24176.2	0.938359	-	-0.0540629	-		14.5285	76.1263	-	-	0.914991	0	-	-
MSTRG.2862.1	1.05442	-	-	-		44.6232	176.343	-	-	-	-	-	-
MSTRG.2963.1	1.03792	-	-	0.0883236		365.288	1054.2	-	-	-	-	253.05	276.15
MSTRG.3174.2	0.955847	-	-	-		15.5662	80.9444	-	-	-	-	-	-
MSTRG.3648.1	-0.842889	NA	NA	-		62.2649	13.4907	0	0	0	0	-	-
MSTRG.3848.1	0.863437	-	-	-		98.5862	253.433	-	-	-	-	-	-
MSTRG.4013.1	1.00534	-	-	-		327.929	911.588	-	-	-	-	-	-
MSTRG.475.1	0.855864	-0.129947	-	-		281.23	655.264	18.3967	15.4919	-	-	-	-
MSTRG.5388.1	-1.03451	-	0.169052	-		259.437	77.0899	-	-	13.7249	19.6723	-	-
MSTRG.5516.3	1.07309	-	-	-		136.983	447.122	-	-	-	-	-	-
MSTRG.5655.1	1.13278	-	0.0430352	NA		29.057	152.253	-	-	26.5348	28.4156	0	0
MSTRG.5805.1	1.02717	-	-	-		61.2272	213.925	-	-	-	-	-	-
MSTRG.597.2	1.05368	-	-	-		200.286	612.865	-	-	-	-	-	-
MSTRG.610.1	0.800549	-	NA	-		904.917	1913.76	-	-	0	0	-	-
MSTRG.6339.1	-0.883051	-	-	-		340.382	133.944	-	-	-	-	-	-
MSTRG.6777.1	0.768203	-0.385655	-	NA		19890.5	40043.4	22.2697	13.4263	-	-	0	0
MSTRG.68.1	0.953405	-	-	0.2362		33.208	123.344	-	-	-	-	30.45	49.35
MSTRG.6831.5	0.905126	-	-	-		7235.19	16985.8	-	-	-	-	-	-
MSTRG.7115.1	1.00426	-0.766011	0.129369	NA		110.001	335.341	14.5237	3.09839	0	3.27872	0	0
MSTRG.7229.3	-0.87058	-	-	-		59.1517	10.5999	-	-	-	-	-	-
MSTRG.7470.1	1.00513	-	-	-		21.7927	104.071	-	-	-	-	-	-
MSTRG.7853.1	0.90556	-	-0.0540629	-0.0297953		299.909	739.1	-	-	0.914991	0	1.05	0
MSTRG.8192.1	-0.978294	-	-	-		465.949	165.743	-	-	-	-	-	-
MSTRG.8374.1	0.741664	-	NA	-		913.219	1811.61	-	-	0	0	-	-
MSTRG.8936.1	1.03991	-0.392094	-	-		1459.08	4077.09	30.9839	19.6231	-	-	-	-
MSTRG.9037.1	0.996247	-	-	-0.0511065		127.643	377.741	-	-	-	-	21	17.85
MSTRG.9057.1	1.10082	-1.34577	-	0.443739		60.1894	236.088	66.809	14.4591	-	-	4945.5	7250.25
MSTRG.9253.1	0.870645	-0.547188	-	-0.0297953		40.4722	125.271	15.4919	6.19677	-	-	1.05	0
MSTRG.939.1	0.909582	-	-	0.0648207		174.342	447.122	-	-	-	-	3.15	6.3
MSTRG.9456.1	1.0657	-	-	-		38.3967	161.889	-	-	-	-	-	-
MSTRG.9630.1	0.860627	-	-	-		1558.7	3502.77	-	-	-	-	-	-
MSTRG.9827.1	0.91573	-	-	-		35.2835	121.417	-	-	-	-	-	-
MSTRG.10424.2	-	-1.51065	NA	NA		-	-	557.71	141.493	0	0	0	0
MSTRG.1044.3	-	-1.85326	0.255407	-		-	-	328.235	53.7054	10.0649	18.5794	-	-
MSTRG.10618.2	-	-1.76018	-	-0.218974		-	-	543.186	104.312	-	-	13.65	1.05
MSTRG.10691.1	-	-1.87642	NA	0.35304		-	-	645.82	109.476	0	0	427.35	594.3
MSTRG.10717.2	-	-1.82209	-	-		-	-	2336.38	441.004	-	-	-	-
MSTRG.10752.1	-0.235034	-1.66355	-	-0.0297953		36.3212	25.0542	70.6819	9.29516	-	-	1.05	0
MSTRG.10992.1	-	-1.68426	-	-		-	-	58.0948	6.19677	-	-	-	-
MSTRG.11461.1	-	1.77514	-	-		-	-	70.6819	385.233	-	-	-	-
MSTRG.11502.1	-	2.12593	-	-		-	-	2.90474	72.2957	-	-	-	-
MSTRG.11637.1	-	2.17628	-	0.0223389		-	-	177.189	1447.98	-	-	3.15	4.2
MSTRG.1169.1	0.603236	-1.64063	-	-		51.8875	106.962	487.028	106.378	-	-	-	-
MSTRG.118.1	-	-1.55069	NA	-		-	-	127.808	25.8199	0	0	-	-
MSTRG.11813.1	NA	1.95701	-	-		0	0	2.90474	58.8693	-	-	-	-
MSTRG.1226.1	-	-1.97965	-	-		-	-	269.172	36.1478	-	-	-	-
MSTRG.12480.1	-	-1.71915	0.0753395	-		-	-	196.554	35.115	21.0448	24.0439	-	-
MSTRG.12489.3	-	-1.78046	0.0678126	-		-	-	194.617	32.0167	2.74497	4.37163	-	-
MSTRG.12550.1	-	1.73618	-	NA		-	-	126.84	636.202	-	-	0	0
MSTRG.12634.1	-	1.49763	NA	-		-	-	112.317	442.036	0	0	-	-
MSTRG.12637.1	NA	-1.50642	-	0.222983		0	0	802.676	207.592	-	-	2.1	14.7
MSTRG.12667.2	-	-2.06694	-	NA		-	-	104.571	8.26236	-	-	0	0
MSTRG.12748.1	-	-1.8448	-	0.102203		-	-	142.332	19.6231	-	-	88.2	100.8
MSTRG.12774.5	-	1.75394	-	-		-	-	166.538	840.696	-	-	-	-
MSTRG.12805.1	-	1.55936	-	-0.282274		-	-	26.1426	130.132	-	-	4014.15	3164.7
MSTRG.13168.1	-	-1.82191	-	-		-	-	284.664	47.5086	-	-	-	-
MSTRG.13225.1	-	-1.78418	-	-0.0297953		-	-	75.5232	8.26236	-	-	1.05	0
MSTRG.13296.1	-	-2.18314	-	-		-	-	194.617	17.5575	-	-	-	-
MSTRG.13342.2	-	-1.44163	-	-		-	-	494.774	134.263	-	-	-	-
MSTRG.13352.1	-	-2.17722	-	-		-	-	65.8407	1.0328	-	-	-	-
MSTRG.13526.1	-	2.67995	-	-		-	-	3.87298	170.411	-	-	-	-
MSTRG.13633.2	-	-1.80271	NA	-		-	-	526.726	96.05	0	0	-	-
MSTRG.1364.6	-	-1.41068	-	-		-	-	398.917	110.509	-	-	-	-
MSTRG.13653.1	0.0495076	-1.51982	0.33056	-		7.26424	8.67262	954.69	244.773	43.9196	65.5744	-	-
MSTRG.1366.1	-	-1.38027	0.114718	-		-	-	584.82	170.411	15.5549	19.6723	-	-
MSTRG.13796.4	-	1.84112	-	-		-	-	36.7933	233.412	-	-	-	-
MSTRG.13993.1	-	-1.73729	-	-		-	-	318.553	59.9021	-	-	-	-
MSTRG.1402.1	-	-1.42488	-	-		-	-	347.6	93.9844	-	-	-	-
MSTRG.14640.1	-	-1.68894	-	-		-	-	204.3	38.2134	-	-	-	-
MSTRG.15069.1	-0.149047	-2.23746	-	-		37.359	29.8723	848.183	92.9516	-	-	-	-
MSTRG.15200.1	-	1.87064	-	NA		-	-	13.5554	112.575	-	-	0	0
MSTRG.15201.1	-	-1.87182	-0.0329471	-0.487981		-	-	289.506	45.443	26.5348	25.1368	133.35	67.2
MSTRG.15233.1	-	-1.85256	-	-		-	-	177.189	25.8199	-	-	-	-
MSTRG.15333.1	-	1.8568	-	-		-	-	5.80948	68.1645	-	-	-	-
MSTRG.15379.2	-	-2.09907	NA	-		-	-	64.8725	2.06559	0	0	-	-
MSTRG.155.1	-0.115213	-1.68173	-	-		22.8305	18.3089	8749.07	1944.75	-	-	-	-
MSTRG.15502.1	-	1.49728	0.127178	-0.0297953		-	-	1225.8	4570.12	727.418	806.565	1.05	0
MSTRG.15512.1	-	-2.30327	-0.0749413	NA		-	-	178.157	12.3935	1.82998	0	0	0
MSTRG.15525.1	-	-1.70436	-	0.0991655		-	-	117.158	18.5903	-	-	6.3	11.55
MSTRG.157.1	-	-2.60904	-	-		-	-	7330.59	516.398	-	-	-	-
MSTRG.15745.1	-	-1.86325	-	-		-	-	833.66	145.624	-	-	-	-
MSTRG.1576.1	NA	2.35064	-0.175854	-		0	0	854.961	8442.07	9.14991	4.37163	-	-
MSTRG.15865.1	-	1.42875	-	-		-	-	111.348	408.987	-	-	-	-
MSTRG.15929.1	-	-1.76799	-0.0990841	NA		-	-	3481.81	701.268	2925.23	2704.94	0	0
MSTRG.1614.1	-	-1.66928	-	-0.0297953		-	-	140.396	24.7871	-	-	1.05	0
MSTRG.16147.1	NA	-2.06962	-0.173914	-		0	0	57.1265	1.0328	43.0046	33.8801	-	-
MSTRG.1635.1	-	-1.87536	0.343663	0.219397		-	-	1610.19	284.019	17.3848	31.6943	16.8	31.5
MSTRG.16355.1	-	-2.11338	-0.0244326	-		-	-	1676.03	223.084	2.74497	2.18581	-	-
MSTRG.16433.1	0.108284	-1.90221	-	-		19.7172	24.0906	275.95	41.3118	-	-	-	-
MSTRG.1676.1	-	-1.73888	-	NA		-	-	37.7616	1.0328	-	-	0	0
MSTRG.16786.1	-	1.85461	-	-		-	-	6.77772	73.3285	-	-	-	-
MSTRG.16957.1	-	-1.98229	-	-		-	-	205.268	25.8199	-	-	-	-
MSTRG.17232.1	-	1.80335	-	-		-	-	6.77772	69.1973	-	-	-	-
MSTRG.17329.1	-	1.48673	-	0		-	-	50.3488	209.657	-	-	1.05	1.05
MSTRG.17360.1	-	-1.54183	-	-		-	-	158.792	34.0823	-	-	-	-
MSTRG.17465.1	-	-2.17061	-	-		-	-	151.046	12.3935	-	-	-	-
MSTRG.17467.1	-	-2.0338	-0.1685	-		-	-	368.902	48.5414	6.40494	2.18581	-	-
MSTRG.17492.1	-	2.3355	-	-0.0320453		-	-	108.444	1109.22	-	-	25.2	23.1
MSTRG.17534.1	-	1.94918	-	-		-	-	26.1426	199.33	-	-	-	-
MSTRG.17763.1	-	1.5097	-0.0804892	-		-	-	37.7616	167.313	53.0695	48.0879	-	-
MSTRG.17848.1	-	-1.72341	-	-		-	-	1136.72	235.477	-	-	-	-
MSTRG.17850.2	-	-1.748	-	-		-	-	187.84	32.0167	-	-	-	-
MSTRG.17977.1	-	-2.07987	NA	-		-	-	164.602	16.5247	0	0	-	-
MSTRG.1808.1	-	1.73025	-0.358949	-		-	-	302.093	1459.34	95.1591	64.4815	-	-
MSTRG.18147.1	-	-1.65127	-	-		-	-	1304.23	293.314	-	-	-	-
MSTRG.18239.1	-	-1.733	-	-0.0420019		-	-	547.059	108.444	-	-	7.35	5.25
MSTRG.18405.1	-	1.59908	NA	-0.0297953		-	-	21.3014	115.673	0	0	1.05	0
MSTRG.1852.1	-	-1.87338	-	-		-	-	318.553	50.607	-	-	-	-
MSTRG.18662.1	-	1.98866	-	-		-	-	3.87298	67.1317	-	-	-	-
MSTRG.18809.1	-0.0849672	-1.84258	0.358802	-0.0695552		2.0755	0	47.444	2.06559	43.9196	67.7602	19.95	15.75
MSTRG.19108.2	-	1.8944	-	-		-	-	104.571	631.038	-	-	-	-
MSTRG.19147.1	NA	-1.61705	-0.628011	-		0	0	176.221	35.115	46.6646	16.3936	-	-
MSTRG.19416.8	-	-1.71193	-	-		-	-	405.695	80.5581	-	-	-	-
MSTRG.19444.2	-	-1.61567	-	-		-	-	353.41	77.4597	-	-	-	-
MSTRG.19798.1	-	2.36985	-	-		-	-	7.74597	146.657	-	-	-	-
MSTRG.19799.1	-	2.2016	-	-		-	-	6.77772	110.509	-	-	-	-
MSTRG.19813.1	-	-2.14286	-	-		-	-	91.0151	5.16398	-	-	-	-
MSTRG.19836.1	-	2.33672	NA	-		-	-	7.74597	140.46	0	0	-	-
MSTRG.19866.1	-	2.55508	-0.156164	-		-	-	3.87298	140.46	7.31993	3.27872	-	-
MSTRG.20063.3	-	-1.63463	-0.212246	-		-	-	152.983	28.9183	43.9196	32.7872	-	-
MSTRG.2013.1	-	-1.53006	-0.1685	-		-	-	156.856	34.0823	6.40494	2.18581	-	-
MSTRG.2038.1	-	-1.80764	0.190914	-		-	-	45.5076	2.06559	1.82998	6.55744	-	-
MSTRG.2310.1	NA	2.56735	0.0585486	-		0	0	15.4919	294.347	0.914991	2.18581	-	-
MSTRG.2550.4	-	1.75935	-	-		-	-	0.968246	38.2134	-	-	-	-
MSTRG.2566.1	-	-1.39327	-	-0.235855		-	-	2232.77	660.989	-	-	376.95	300.3
MSTRG.2742.1	-	1.51113	-0.00881666	-		-	-	861.739	3265.7	75.0293	74.3176	-	-
MSTRG.2861.1	-	1.67062	-	-		-	-	312.743	1417	-	-	-	-
MSTRG.2990.1	-	-1.87955	-	-		-	-	429.901	70.2301	-	-	-	-
MSTRG.3009.3	NA	-1.74848	-	-		0	0	52.2853	4.13118	-	-	-	-
MSTRG.3355.1	NA	-1.88794	NA	0.0239054		0	0	108.444	12.3935	0	0	1.05	2.1
MSTRG.3813.1	-	1.94397	-	-		-	-	496.71	3009.57	-	-	-	-
MSTRG.3974.1	0.143319	1.96711	0.422523	-		36.3212	44.3267	176.221	1124.71	204.043	297.271	-	-
MSTRG.4171.1	-	-1.68793	-0.0747763	-0.106866		-	-	110.38	17.5575	28.3647	25.1368	6.3	1.05
MSTRG.4191.5	-	-1.54806	-	-		-	-	135.554	27.8855	-	-	-	-
MSTRG.4250.1	0.238722	-2.73455	-	NA		6.22649	13.4907	799.771	40.279	-	-	0	0
MSTRG.4448.1	-	1.57349	-	-0.312473		-	-	21.3014	112.575	-	-	70.35	40.95
MSTRG.4495.2	-	2.17978	-	-		-	-	12.5872	153.887	-	-	-	-
MSTRG.4594.1	-	-1.81853	-	-0.295506		-	-	121.999	16.5247	-	-	72.45	44.1
MSTRG.4885.1	-	-1.9376	-	-		-	-	311.775	45.443	-	-	-	-
MSTRG.4905.1	-0.140006	-1.59477	-	-		23.8682	18.3089	163.634	33.0495	-	-	-	-
MSTRG.5142.1	-	-1.40881	NA	-0.0439446		-	-	1818.37	528.791	0	0	5.25	3.15
MSTRG.517.1	-	-1.84654	NA	NA		-	-	125.872	16.5247	0	0	0	0
MSTRG.5304.1	-	-1.93844	-	-		-	-	152.015	18.5903	-	-	-	-
MSTRG.5454.1	-	-1.83245	-	-		-	-	1083.47	198.297	-	-	-	-
MSTRG.5584.2	-	-2.11253	-	-		-	-	239.157	25.8199	-	-	-	-
MSTRG.5664.1	-	1.34142	-	-0.0818133		-	-	47932	152399	-	-	9.45	5.25
MSTRG.5684.1	NA	-1.61614	-	NA		0	0	106.507	18.5903	-	-	0	0
MSTRG.5709.1	-	1.50948	-	-		-	-	9553.68	35881.4	-	-	-	-
MSTRG.5755.1	0.228015	-1.7635	NA	-0.173978		4.151	10.5999	104.571	14.4591	0	0	13.65	4.2
MSTRG.5770.1	-	-2.0548	-	-		-	-	2180.49	313.97	-	-	-	-
MSTRG.6030.1	-	1.79257	-0.195947	-		-	-	1025.37	5211.49	78.6893	63.3886	-	-
MSTRG.6086.1	-	-2.49543	-0.350353	-		-	-	104.571	1.0328	46.6646	28.4156	-	-
MSTRG.6088.1	-0.11686	-2.35747	NA	-		64.3404	55.8902	396.013	33.0495	0	0	-	-
MSTRG.6089.1	-	-1.84876	0.00851715	-		-	-	825.914	146.657	0.914991	1.09291	-	-
MSTRG.62.1	-	-2.04938	-	-		-	-	158.792	16.5247	-	-	-	-
MSTRG.6263.1	-	-1.75427	-0.141197	NA		-	-	1610.19	325.331	3.65997	0	0	0
MSTRG.6276.1	-	2.25215	-	-		-	-	143.3	1298.22	-	-	-	-
MSTRG.6333.1	-	-1.90323	-	-		-	-	848.183	141.493	-	-	-	-
MSTRG.6387.1	-	-1.87025	-	-0.123013		-	-	77.4597	7.22957	-	-	64.05	52.5
MSTRG.6551.1	-	-1.70854	-	-		-	-	170.411	29.9511	-	-	-	-
MSTRG.6603.1	-	-1.51558	-	-		-	-	981.801	253.035	-	-	-	-
MSTRG.6808.1	-	-1.64456	-	-		-	-	185.903	36.1478	-	-	-	-
MSTRG.6822.1	-	-1.76325	-	-		-	-	3120.66	631.038	-	-	-	-
MSTRG.6823.1	-	-1.93351	-	NA		-	-	2931.85	489.545	-	-	0	0
MSTRG.685.1	-	1.61339	-	-		-	-	31.9521	162.149	-	-	-	-
MSTRG.6881.1	0.166584	-2.02277	-0.0887108	-		8.30199	13.4907	431.838	58.8693	5.48995	3.27872	-	-
MSTRG.6883.1	-0.0166903	-1.63337	NA	-		6.22649	5.78174	329.204	70.2301	0	0	-	-
MSTRG.6925.1	0.0478306	-1.42862	-0.0540629	-		0	0.963624	434.742	118.771	0.914991	0	-	-
MSTRG.6985.1	-	1.70496	-0.107199	-		-	-	43.5711	232.379	27.4497	22.951	-	-
MSTRG.7108.1	-0.0528333	-1.88015	0.091748	-		5.18875	3.8545	130.713	16.5247	8.23492	10.9291	-	-
MSTRG.7227.19	-	-2.3273	-	-		-	-	302.093	24.7871	-	-	-	-
MSTRG.7319.2	-0.0849672	-1.71244	-	-		2.0755	0	40.6663	2.06559	-	-	-	-
MSTRG.7377.1	-	-1.97089	-	0.12709		-	-	50.3488	1.0328	-	-	0	7.35
MSTRG.7513.1	-	2.17324	-	-		-	-	20.3332	213.789	-	-	-	-
MSTRG.7519.1	-	2.23008	-	-		-	-	449.266	3831.67	-	-	-	-
MSTRG.7650.1	0.311971	-1.66916	-	-		10863.2	14147	360.187	74.3613	-	-	-	-
MSTRG.7865.1	-	2.48139	-	-		-	-	43.5711	589.726	-	-	-	-
MSTRG.7974.1	-	-1.65349	-	-		-	-	718.438	158.018	-	-	-	-
MSTRG.8270.1	0.625365	1.41725	-	-		8.30199	34.6905	122.967	444.102	-	-	-	-
MSTRG.8299.1	-	2.15316	-	-		-	-	1.93649	68.1645	-	-	-	-
MSTRG.8303.1	-	1.92074	-	-0.0676096		-	-	3.87298	61.9677	-	-	4.2	1.05
MSTRG.8327.1	-	-1.52213	-	-		-	-	579.979	145.624	-	-	-	-
MSTRG.9021.2	-	-1.57688	-	-		-	-	135.554	26.8527	-	-	-	-
MSTRG.9329.1	-0.375057	-1.7163	-	-		1115.58	803.663	402.79	79.5253	-	-	-	-
MSTRG.9400.1	-	1.77477	-	-		-	-	2.90474	47.5086	-	-	-	-
MSTRG.9506.1	0.0814746	1.53405	NA	-		1.03775	2.89087	132.65	537.054	0	0	-	-
MSTRG.971.1	0.65016	-1.99482	-	-		35.2835	83.8353	241.093	30.9839	-	-	-	-
MSTRG.974.1	-	-1.73258	-	-0.0297953		-	-	879.167	178.674	-	-	1.05	0
MSTRG.9809.1	-	-1.53075	-	-		-	-	2498.07	644.464	-	-	-	-
MSTRG.9839.4	-	-1.80279	-	-		-	-	60.9995	5.16398	-	-	-	-
MSTRG.9900.2	-	-1.80314	-	-		-	-	210.109	34.0823	-	-	-	-
MSTRG.10027.1	-	-	0.848732	-		-	-	-	-	156.464	350.823	-	-
MSTRG.11287.1	-	-	-0.986362	-		-	-	-	-	75.9443	15.3007	-	-
MSTRG.11421.1	-	-	-1.12646	0.240389		-	-	-	-	173.848	44.8092	0	16.8
MSTRG.12352.1	-0.00350968	-	-1.12816	-		1.03775	0.963624	-	-	69.5393	4.37163	-	-
MSTRG.13079.2	-	-	-1.0624	-		-	-	-	-	98.8191	20.7652	-	-
MSTRG.13891.3	-	NA	-1.04718	-		-	-	0	0	83.2642	15.3007	-	-
MSTRG.13900.1	-	-1.39218	-0.907714	-		-	-	56.1583	10.328	596.574	259.019	-	-
MSTRG.14492.1	NA	-	0.933687	NA		0	0	-	-	8.23492	54.6453	0	0
MSTRG.15154.1	NA	-	1.06548	-		0	0	-	-	353.187	948.643	-	-
MSTRG.1543.2	-	NA	0.81362	-		-	-	0	0	415.406	851.374	-	-
MSTRG.1551.1	-	NA	-0.986781	0.293087		-	-	0	0	98.8191	25.1368	17.85	38.85
MSTRG.15558.2	-	-	1.16856	-		-	-	-	-	241.558	747.548	-	-
MSTRG.15559.1	-	NA	1.263	-		-	-	0	0	112.544	426.234	-	-
MSTRG.15741.1	-	-	0.879938	NA		-	-	-	-	1.82998	40.4375	0	0
MSTRG.1616.1	-0.334012	-	0.85848	-		17.6417	6.74537	-	-	1498.76	3132.27	-	-
MSTRG.16602.1	-	-2.0621	-0.915668	-		-	-	232.379	26.8527	175.678	64.4815	-	-
MSTRG.16658.1	-	-0.227757	-1.13969	-		-	-	5.80948	3.09839	96.0741	15.3007	-	-
MSTRG.17595.1	-	0.555562	-1.15503	-		-	-	2.90474	10.328	168.358	40.4375	-	-
MSTRG.1799.1	-	-	0.785883	NA		-	-	-	-	2437.54	4732.28	0	0
MSTRG.18957.1	0.0537959	-	-1.14646	-		6.22649	7.70899	-	-	294.627	86.3396	-	-
MSTRG.18993.1	0.038188	-	-1.11116	-		10.3775	11.5635	-	-	1374.32	492.901	-	-
MSTRG.18994.1	-	-	-1.1409	-		-	-	-	-	1367	473.228	-	-
MSTRG.19713.4	-	-	0.89972	-		-	-	-	-	6.40494	48.0879	-	-
MSTRG.19891.1	-	-	1.00149	-		-	-	-	-	8.23492	61.2028	-	-
MSTRG.20502.2	-	-	-0.981342	-		-	-	-	-	322.992	121.313	-	-
MSTRG.20515.1	-	-	-0.958102	-		-	-	-	-	1595.75	681.974	-	-
MSTRG.20541.1	-	-	-0.849583	-		-	-	-	-	38.4296	2.18581	-	-
MSTRG.20791.1	NA	-	1.20354	-		0	0	-	-	6.40494	83.0609	-	-
MSTRG.20812.1	0.649209	-	-0.957254	-		22.8305	61.6719	-	-	1644.24	703.832	-	-
MSTRG.21141.1	-	-	0.946196	-		-	-	-	-	1757.7	4004.41	-	-
MSTRG.21794.1	-	-	-1.13602	-		-	-	-	-	139.994	31.6943	-	-
MSTRG.22211.1	-	-	-1.22956	-		-	-	-	-	133.589	22.951	-	-
MSTRG.22213.1	0.158207	-	-0.985894	-		5.18875	9.63624	-	-	563.635	222.953	-	-
MSTRG.22427.1	NA	-	1.21435	-		0	0	-	-	62.2194	248.09	-	-
MSTRG.23219.1	NA	-	-0.996844	-		0	0	-	-	55.8145	5.46453	-	-
MSTRG.23389.3	-	-	-1.07364	-		-	-	-	-	114.374	26.2298	-	-
MSTRG.23392.1	-0.115158	-	-1.25287	-		358.023	322.814	-	-	224.173	50.2737	-	-
MSTRG.23393.1	-	-	-1.08204	-		-	-	-	-	90.5842	16.3936	-	-
MSTRG.23394.1	-	-	-0.931507	-		-	-	-	-	247.048	95.0829	-	-
MSTRG.23398.1	-	-	-1.18002	-		-	-	-	-	212.278	53.5524	-	-
MSTRG.23654.1	-	-	-1.10026	-		-	-	-	-	176.593	48.0879	-	-
MSTRG.2409.1	-	-	-0.838413	-		-	-	-	-	57387.3	28260.4	-	-
MSTRG.2410.1	-	-	-0.827761	-		-	-	-	-	58484.4	29097.5	-	-
MSTRG.2432.1	0.0820689	-	0.833919	-		7.26424	9.63624	-	-	456.581	951.921	-	-
MSTRG.24466.1	-	-	-1.17858	-		-	-	-	-	256.198	68.8531	-	-
MSTRG.24756.1	-	-	-1.17306	-		-	-	-	-	138.164	28.4156	-	-
MSTRG.3270.1	-	-	0.974637	NA		-	-	-	-	153.719	395.632	0	0
MSTRG.3287.1	-	NA	-1.02168	-		-	-	0	0	140.909	40.4375	-	-
MSTRG.3292.1	-	0.399948	0.974265	-		-	-	3.87298	9.29516	50.3245	155.193	-	-
MSTRG.3451.1	-	-	-1.19965	-		-	-	-	-	305.607	83.0609	-	-
MSTRG.3456.1	-	-	-0.958064	-		-	-	-	-	85.0942	20.7652	-	-
MSTRG.3803.1	-0.80337	-	-1.19874	-		60.1894	14.4544	-	-	81.4342	5.46453	-	-
MSTRG.3807.1	-	-	-1.05114	-		-	-	-	-	2066.97	803.286	-	-
MSTRG.3817.1	-	0.543119	-1.25523	-0.143867		-	-	42.6028	72.2957	112.544	14.2078	28.35	18.9
MSTRG.3847.1	-	-	-0.857333	-		-	-	-	-	297.372	128.963	-	-
MSTRG.3918.1	-	-	-0.904217	-		-	-	-	-	369.657	155.193	-	-
MSTRG.4164.3	-	-	1.04567	-		-	-	-	-	56.7295	185.794	-	-
MSTRG.4319.1	-	NA	-0.974512	-		-	-	0	0	109.799	30.6014	-	-
MSTRG.4353.1	-	0.0956799	-0.971084	-		-	-	12.5872	14.4591	124.439	37.1588	-	-
MSTRG.4551.1	-	-0.882158	1.19705	-		-	-	84.2374	35.115	23.7898	128.963	-	-
MSTRG.47.1	-	-0.0823307	-1.19462	-		-	-	2.90474	2.06559	98.8191	13.1149	-	-
MSTRG.4737.1	-	-	1.33442	0.185279		-	-	-	-	41.1746	219.674	846.3	994.35
MSTRG.4738.1	NA	-	0.953156	8.99943e-17		0	0	-	-	973.551	2250.29	18.9	18.9
MSTRG.5984.1	-0.282353	-	-1.02576	-		145.285	108.89	-	-	104.309	25.1368	-	-
MSTRG.5989.1	-	-	0.787514	-		-	-	-	-	725.588	1429.52	-	-
MSTRG.6032.1	-	-	-1.09834	-		-	-	-	-	184.828	51.3666	-	-
MSTRG.6633.1	-	-	-1.20254	-		-	-	-	-	80.5192	3.27872	-	-
MSTRG.6744.1	-	-	1.00881	-		-	-	-	-	14.6399	76.5034	-	-
MSTRG.6770.1	-	-	-0.992391	NA		-	-	-	-	169.273	54.6453	0	0
MSTRG.6851.1	-	-	-0.988331	-		-	-	-	-	322.992	120.22	-	-
MSTRG.7023.1	0.295536	NA	-0.926644	-		3.11325	11.5635	0	0	371.487	151.914	-	-
MSTRG.7095.1	-	-	-1.07288	-		-	-	-	-	198.553	59.0169	-	-
MSTRG.7184.1	-	NA	-0.966746	-		-	-	0	0	78.6893	17.4865	-	-
MSTRG.7236.1	-0.894357	-	-0.767255	0.323195		100.662	27.9451	-	-	1257.2	649.186	15.75	38.85
MSTRG.7333.1	0.286365	-	0.761336	NA		12.453	23.127	-	-	4787.24	9056.92	0	0
MSTRG.7780.1	-	-0.612565	-0.937527	NA		-	-	35.8251	17.5575	300.117	118.034	0	0
MSTRG.8106.1	-	-	-1.17631	-		-	-	-	-	776.828	249.183	-	-
MSTRG.8483.1	-	-	-1.08775	-		-	-	-	-	2460.41	921.32	-	-
MSTRG.8810.1	-	-0.535947	-1.03634	-0.106866		-	-	42.6028	23.7543	74.1143	12.022	6.3	1.05
MSTRG.8818.1	-	-	-1.13491	-		-	-	-	-	429.131	136.613	-	-
MSTRG.9118.1	-	-	1.03073	-		-	-	-	-	1345.04	3356.32	-	-
MSTRG.9282.1	-	NA	0.984045	-		-	-	0	0	10.0649	63.3886	-	-
MSTRG.9528.1	-	-0.303103	-0.924852	-		-	-	42.6028	30.9839	57.6445	9.83616	-	-
MSTRG.998.1	-	0.0576522	-0.917302	-		-	-	81.3327	85.722	801.532	349.73	-	-
ChrSy.fgenesh.mRNA.86	-0.0546462	1.15544	-0.015923	0.67911		7.26424	5.78174	0	17.5575	3.65997	3.27872	6.3	80.85
MSTRG.11240.1	-	-	-	-0.932048		-	-	-	-	-	-	307.65	77.7
MSTRG.11659.1	-	-0.0902216	-	-0.762962		-	-	39.6981	36.1478	-	-	133.35	30.45
MSTRG.12375.1	-	NA	-	0.651669		-	-	0	0	-	-	194.25	397.95
MSTRG.12376.1	-	-	-	0.632977		-	-	-	-	-	-	366.45	691.95
MSTRG.12394.1	-	-0.403266	-	0.833213		-	-	6.77772	2.06559	-	-	1185.45	2716.35
MSTRG.12468.1	-	-	-	-0.622149		-	-	-	-	-	-	1265.25	700.35
MSTRG.12693.2	-	-	NA	-0.630961		-	-	-	-	0	0	1338.75	735
MSTRG.1273.6	-	-	-	0.761679		-	-	-	-	-	-	277.2	630
MSTRG.12986.1	-	-	-	-0.700893		-	-	-	-	-	-	601.65	287.7
MSTRG.14857.1	-	0.29352	-	-0.939777		-	-	1.93649	5.16398	-	-	330.75	85.05
MSTRG.1501.1	-	0.252101	0.0638697	-0.684375		-	-	30.0156	39.2462	0	1.09291	86.1	4.2
MSTRG.15083.1	0.811493	NA	-0.102075	-0.818739		908.03	1943.63	0	0	8.23492	5.46453	327.6	114.45
MSTRG.15898.3	-	-	-	0.737224		-	-	-	-	-	-	878.85	1800.75
MSTRG.16205.1	-	-	0.116524	-0.776471		-	-	-	-	4.57496	7.65034	5411.7	2576.7
MSTRG.16510.1	-	0.256207	-	-0.67475		-	-	16.4602	22.7215	-	-	98.7	23.1
MSTRG.17608.1	-0.165553	-	-	-0.808422		8.30199	3.8545	-	-	-	-	184.8	49.35
MSTRG.18402.1	-0.0528333	-	0.0585486	-0.579627		5.18875	3.8545	-	-	0.914991	2.18581	58.8	4.2
MSTRG.18408.1	-	0.484505	-	-0.77603		-	-	7.74597	16.5247	-	-	111.3	13.65
MSTRG.18654.1	-	-	-	-0.815752		-	-	-	-	-	-	2074.8	918.75
MSTRG.18660.1	-	0.802447	-	0.668267		-	-	5.80948	20.6559	-	-	449.4	873.6
MSTRG.19802.1	-	0.231599	-	0.706576		-	-	0	121.87	-	-	46.2	147
MSTRG.2250.3	-	-	-	0.793684		-	-	-	-	-	-	43.05	166.95
MSTRG.3060.1	-	-	0.0507231	0.761842		-	-	-	-	7.31993	8.74325	15.75	109.2
MSTRG.3061.1	-	-	-0.0463395	0.733277		-	-	-	-	14.6399	13.1149	12.6	97.65
MSTRG.3651.1	0.0305674	-	-	-0.629547		3.11325	3.8545	-	-	-	-	1670.55	925.05
MSTRG.3660.1	-	-	-	0.631802		-	-	-	-	-	-	380.1	715.05
MSTRG.3660.2	-	-	-	0.785306		-	-	-	-	-	-	236.25	564.9
MSTRG.3931.1	-	0.119304	-	0.691963		-	-	0.968246	2.06559	-	-	68.25	183.75
MSTRG.3996.1	NA	-	-	-0.654794		0	0	-	-	-	-	105	29.4
MSTRG.4123.1	-	-	0.129339	0.543978		-	-	-	-	9.14991	13.1149	3091.2	5009.55
MSTRG.424.1	-0.43181	-	-	0.645305		30.0947	12.5271	-	-	-	-	763.35	1411.2
MSTRG.489.1	-	-	-	0.635987		-	-	-	-	-	-	640.5	1179.15
MSTRG.5015.1	-	-0.170655	-	-0.781355		-	-	0.968246	0	-	-	743.4	323.4
MSTRG.5037.1	NA	-1.5561	-0.133674	-0.55908		0	0	596.439	144.591	9.14991	5.46453	4557	2766.75
MSTRG.5071.1	-	-	-	-0.759767		-	-	-	-	-	-	1392.3	653.1
MSTRG.5335.1	-	NA	-	-0.580012		-	-	0	0	-	-	5210.1	3098.55
MSTRG.5362.1	0.0405159	-	-	-0.732242		1.03775	1.92725	-	-	-	-	107.1	19.95
MSTRG.5550.2	-	-	NA	0.539036		-	-	-	-	0	0	4037.25	6499.5
MSTRG.5898.1	-	-	-	0.725629		-	-	-	-	-	-	11194.1	21929.2
MSTRG.6504.1	-	-	-0.212928	0.786807		-	-	-	-	6.40494	1.09291	6415.5	13542.9
MSTRG.6510.1	-	-0.0500883	-0.0357869	-0.544062		-	-	5.80948	5.16398	6.40494	5.46453	9177	5680.5
MSTRG.7455.1	NA	-	-0.123059	0.757489		0	0	-	-	6.40494	3.27872	44.1	157.5
MSTRG.8524.3	NA	-	-	-0.644049		0	0	-	-	-	-	2409.75	1324.05
MSTRG.8612.5	-	-	-	0.717832		-	-	-	-	-	-	803.25	1612.8
MSTRG.898.1	0.0688234	-0.206818	-	-0.829259		3.11325	4.81812	1.93649	0	-	-	160.65	33.6

## Sheet: Table S3
Table S3. A detailed list of TFs expressed differentially in JG30 genotype at different time points after PXO99A and PH inoculation.
gene_id	12hpi	24hpi	36hpi	48hpi	J0	PH_12hpi	PXO99A_12hpi	PH_24hpi	PXO99A_24hpi	PH_36hpi	PXO99A_36hpi	PH_48hpi	PXO99A_48hpi	description	chromosome	start	end	strand	GO	interpro
LOC_Os01g04800.1	-	2.13684	-	0.86859	7.23982	55.0007	65.5264	68.7455	568.038	307.437	598.913	217.893	633.676	AP2/ERF and B3 domain-containing protein, Salt stress response	chr01	2202278	2203787	+	Biological Process: regulation of transcription, DNA-templated (GO:0006355), Molecular Function: DNA binding (GO:0003677), Molecular Function: transcription factor activity, sequence-specific DNA binding (GO:0003700)	DNA-binding domain (IPR016177), AP2/ERF domain (IPR001471), DNA-binding pseudobarrel domain (IPR015300), B3 DNA binding domain (IPR003340)
LOC_Os05g41760.1	-	1.84738	-	-	10.8597	6.22649	7.70899	11.619	99.1484	43.9196	66.6673	27.8161	36.8238	AP2/ERF (APETALA2/ethylene-responsive factor) protein, Regulation of spikelet meristem determinancy and floral organ identity	chr05	24427953	24428867	-	Biological Process: regulation of transcription, DNA-templated (GO:0006355), Molecular Function: DNA binding (GO:0003677), Molecular Function: sequence-specific DNA binding transcription factor activity (GO:0003700)	DNA-binding domain (IPR016177), AP2/ERF domain (IPR001471)
LOC_Os09g28440.1	-	1.59368	-	-	0	2.0755	5.78174	36.7933	178.674	0	0	23.1801	10.7403	AP2/ERF transcription factor, Regulation of the internode elongation	chr09	17306100	17307199	+	Biological Process: regulation of transcription, DNA-templated (GO:0006355), Molecular Function: DNA binding (GO:0003677), Molecular Function: sequence-specific DNA binding transcription factor activity (GO:0003700)	DNA-binding domain (IPR016177), AP2/ERF domain (IPR001471)
LOC_Os04g52090.1	-	1.35283	-	-0.779114	57.0136	610.196	458.685	448.298	1462.44	419.066	386.889	2222.2	1012.65	APETALA-2-like transcription Factor, Control of the abscisic acid (ABA)/gibberellin (GA) balance	chr04	30939170	30940160	+	Biological Process: regulation of transcription, DNA-templated (GO:0006355), Molecular Function: DNA binding (GO:0003677), Molecular Function: transcription factor activity, sequence-specific DNA binding (GO:0003700)	DNA-binding domain (IPR016177), AP2/ERF domain (IPR001471)
LOC_Os06g07030.1	-	-	-1.0722	-	182.806	325.853	237.052	347.6	339.79	2511.65	957.386	114.355	168.776	Similar to TINY-like protein (AP2 domain containing protein RAP2.10) (Fragment).	chr06	3337151	3338155	+	Biological Process: regulation of transcription, DNA-dependent (GO:0006355), Molecular Function: DNA binding (GO:0003677), Molecular Function: sequence-specific DNA binding transcription factor activity (GO:0003700)	Pathogenesis-related transcriptional factor/ERF, DNA-binding (IPR001471), DNA-binding, integrase-type (IPR016177)
LOC_Os11g05614.1	-	-	-	-0.839959	3.61991	4.151	3.8545	14.5237	52.6726	32.0247	53.5524	233.346	44.4954	NAC17	chr11	2550551	2552963	+	Biological Process: regulation of transcription, DNA-templated (GO:0006355), Molecular Function: DNA binding (GO:0003677)	NAC domain (IPR003441)
LOC_Os09g29820.1	-	1.78674	-	-	0	1.03775	22.1634	14.5237	107.411	0	24.0439	6.18136	391.253	bZIP transcription factor, bZIP-1 domain containing protein.	chr09	18122627	18123463	-	Biological Process: regulation of transcription, DNA-dependent (GO:0006355), Molecular Function: sequence-specific DNA binding transcription factor activity (GO:0003700), Molecular Function: sequence-specific DNA binding (GO:0043565), Molecular Function: protein dimerization activity (GO:0046983)	Basic-leucine zipper (bZIP) transcription factor (IPR004827), bZIP transcription factor, bZIP-1 (IPR011616)
LOC_Os06g41770.1	-	1.4714	-	-	385.521	297.834	275.596	110.38	423.446	585.595	840.445	397.152	357.497	bZIP transcription factor, Endoplasmic reticulum stress response	chr06	25041945	25043935	+	Biological Process: regulation of transcription, DNA-templated (GO:0006355), Molecular Function: sequence-specific DNA binding transcription factor activity (GO:0003700), Molecular Function: sequence-specific DNA binding (GO:0043565)	Basic-leucine zipper domain (IPR004827)
LOC_Os07g40300.1	-	-	1.32887	-	57.0136	6.22649	19.2725	14.5237	57.8366	72.2843	325.686	0	7.67162	C2H2 transcription factor, Leaf development	chr07	24164226	24164995	+	Molecular Function: nucleic acid binding (GO:0003676)	Zinc finger C2H2 superfamily (IPR036236), Zinc finger C2H2-type (IPR013087)
LOC_Os02g44370.1	-	-1.60014	-	-	23.5294	33.208	99.2533	228.506	48.5414	43.0046	27.3227	142.171	130.418	GRAS (GAI-RGA-SCR) plant-specific transcription factor, Maintenance of shoot apical meristem indeterminacy, Regulation of vegetative to reproductive phase change	chr02	26852082	26854948	+	0	Transcription factor GRAS (IPR005202)
LOC_Os10g07210.1	-	-	0.976907	-	10.8597	2.0755	9.63624	11.619	13.4263	7.31993	56.8311	4.63602	1.53432	Heat shock protein Hsp20 domain containing protein.	chr10	3785717	3787397	-	0	Heat shock protein Hsp20 (IPR002068), HSP20-like chaperone (IPR008978)
LOC_Os01g11910.1	-	-1.43622	-	-	57.0136	116.228	83.8353	301.124	79.5253	474.881	271.041	526.961	478.709	Helix-loop-helix DNA-binding domain containing protein.	chr01	6462770	6465035	+	0	Helix-loop-helix DNA-binding (IPR011598)
LOC_Os01g39330.1	-	1.59733	-	-	41.629	7.26424	2.89087	100.698	442.036	0	0	230.256	299.193	Helix-loop-helix DNA-binding domain containing protein.	chr01	22138044	22142395	+	0	Helix-loop-helix DNA-binding (IPR011598)
LOC_Os09g02650.1	-	-1.92317	-	-	100.453	15.5662	19.2725	82.3009	7.22957	0	2.18581	123.627	85.9221	Kinesin-4 protein with transcription regulation activity, Cell cycle and wall modification, Cell elongation by regulating GA biosynthesis pathway	chr09	1158082	1167612	+	Biological Process: microtubule-based movement (GO:0007018), Molecular Function: microtubule motor activity (GO:0003777), Molecular Function: ATP binding (GO:0005524)	Kinesin, motor domain (IPR001752), Kinesin, motor region, conserved site (IPR019821)
LOC_Os08g02070.1	-	-	-0.874744	-	92.3077	73.6802	63.5992	69.7137	64.0333	270.837	113.662	225.62	187.188	MADS-box transcription factor, Regulator of both biotic and abiotic stress responses	chr08	679358	681703	+	Biological Process: regulation of transcription, DNA-templated (GO:0006355), Molecular Function: DNA binding (GO:0003677), Molecular Function: transcription factor activity, sequence-specific DNA binding (GO:0003700), Molecular Function: protein dimerization activity (GO:0046983), Cellular Component: nucleus (GO:0005634)	Transcription factor, MADS-box (IPR002100), Transcription factor, K-box (IPR002487)
LOC_Os03g24590.1	0.819553	-	-	-	0	238.682	537.702	0	0	0	0	0	0	Mitochodrial transcription termination factor-related family protein.	chr03	14006157	14007356	+	0	Mitochodrial transcription termination factor-related (IPR003690)
LOC_Os12g03040.1	-0.905011	-	-	-	16.2896	216.89	77.0899	561.583	180.739	81.4342	32.7872	802.031	478.709	NAC domain containing transcription factor, Abiotic and biotic stress response	chr12	1139026	1141362	+	Biological Process: regulation of transcription, DNA-templated (GO:0006355), Molecular Function: DNA binding (GO:0003677)	NAC domain (IPR003441)
LOC_Os06g51070.1	-	1.43315	-	-	0	58.1139	115.635	290.474	1033.83	423.641	644.815	723.219	790.177	NAC95 transcription factor, Drought and cold stress tolerance	chr06	30893359	30894592	-	Biological Process: regulation of transcription, DNA-templated (GO:0006355), Molecular Function: DNA binding (GO:0003677)	NAC domain (IPR003441)
LOC_Os03g04070.1	-	1.41168	-	-	0	30.0947	56.8538	205.268	721.924	0	0	0	0	NAC22 transcription factor, Drought and salt stress tolerance, Modulation of ABA-mediated pathway	chr03	1862381	1864245	-	Biological Process: regulation of transcription, DNA-templated (GO:0006355), Molecular Function: DNA binding (GO:0003677)	NAC domain (IPR003441)
LOC_Os05g49700.1	-0.800915	-	-	-	363.801	1348.04	633.101	303.061	542.218	531.61	466.671	448.149	495.587	Pathogenesis-related transcriptional factor and ERF domain containing protein.	chr05	28499327	28500571	-	Biological Process: regulation of transcription, DNA-dependent (GO:0006355), Molecular Function: DNA binding (GO:0003677), Molecular Function: sequence-specific DNA binding transcription factor activity (GO:0003700)	Pathogenesis-related transcriptional factor/ERF, DNA-binding (IPR001471), DNA-binding, integrase-type (IPR016177)
LOC_Os02g41510.1	-0.89592	1.67114	-	-	0	76.7934	17.3452	43.5711	224.117	164.698	249.183	43.2695	38.3581	R2R3-type MYB transcription factor, Negative regulation of cold tolerance	chr02	24878777	24879932	-	Molecular Function: DNA binding (GO:0003677)	Homeobox domain-like (IPR009057), SANT/Myb domain (IPR001005), Myb domain (IPR017930)
LOC_Os08g36920.1	-	1.90021	-	-	0.904978	3.11325	12.5271	101.666	618.645	4.57496	2.18581	20.0894	0	Similar to AP2 domain containing protein RAP2.6 (Fragment).	chr08	23353856	23354936	+	Biological Process: regulation of transcription, DNA-dependent (GO:0006355), Molecular Function: DNA binding (GO:0003677), Molecular Function: sequence-specific DNA binding transcription factor activity (GO:0003700)	Pathogenesis-related transcriptional factor/ERF, DNA-binding (IPR001471), DNA-binding, integrase-type (IPR016177)
LOC_Os03g08490.1	0.970983	-	-	-	138.462	24.906	105.999	850.12	581.464	331.227	451.37	140.626	138.089	Similar to AP2 domain containing protein, expressed.	chr03	4367273	4368453	-	0	0
LOC_Os02g43820.1	-0.953536	-	-	-	35.2941	539.63	201.397	147.173	101.214	123.524	73.2247	432.695	368.238	Similar to Ap25.	chr02	26456470	26457942	+	0	0
LOC_Os02g52670.1	-	1.8239	-	-	8.1448	35.2835	27.9451	55.19	325.331	11.8949	13.1149	7.7267	4.60297	Similar to Ethylene-responsive transcription factor 4 (Ethylene-responsive element binding factor 4) (Related to APETALA-2 protein 5) (EREBP-4) (AtERF4).	chr02	32204425	32205335	-	Biological Process: regulation of transcription, DNA-dependent (GO:0006355), Molecular Function: DNA binding (GO:0003677), Molecular Function: sequence-specific DNA binding transcription factor activity (GO:0003700)	Pathogenesis-related transcriptional factor/ERF, DNA-binding (IPR001471), DNA-binding, integrase-type (IPR016177)
LOC_Os06g35960.1	-	-	-1.16428	-	3.61991	32.1702	20.2361	37.7616	5.16398	151.889	33.8801	60.2683	33.7551	Similar to Heat stress transcription factor C-2b.	chr06	20998086	20998850	-	Biological Process: regulation of transcription, DNA-dependent (GO:0006355), Cellular Component: nucleus (GO:0005634), Molecular Function: sequence-specific DNA binding transcription factor activity (GO:0003700), Molecular Function: sequence-specific DNA binding (GO:0043565)	Heat shock factor (HSF)-type, DNA-binding (IPR000232), Winged helix-turn-helix transcription repressor DNA-binding (IPR011991)
LOC_Os01g47580.1	-	1.97557	-	-	0	2.0755	2.89087	3.87298	66.0989	5.48995	8.74325	3.09068	1.53432	Similar to Lipid phosphate phosphatase 2 (EC 3.1.3.-) (AtLPP2) (Phosphatidic acid phosphatase 2) (AtPAP2) (Prenyl diphosphate phosphatase).	chr01	27226175	27230292	-	Cellular Component: membrane (GO:0016020), Molecular Function: catalytic activity (GO:0003824)	Phosphatidic acid phosphatase type 2/haloperoxidase (IPR000326), Phosphatidic acid phosphatase/chloroperoxidase, N-terminal (IPR016118)
LOC_Os08g33150.1	-	2.03385	-	-	0	6.22649	4.81812	15.4919	148.723	0	0	10.8174	0	Similar to Myb51 protein.	chr08	20601638	20601971	+	0	0
LOC_Os07g37210.1	-1.01116	-	-	-	7.23982	312.362	100.217	139.427	45.443	0	0	94.2657	47.564	Similar to Myb-related transcription factor LBM1.	chr07	22293736	22295309	-	Biological Process: regulation of transcription, DNA-dependent (GO:0006355), Molecular Function: DNA binding (GO:0003677), Molecular Function: protein binding (GO:0005515)	SANT domain, DNA binding (IPR001005), Homeodomain-like (IPR009057), Homeodomain-related (IPR012287), Myb, DNA-binding (IPR014778), Myb transcription factor (IPR015495), Transcription regulator HTH, Myb-type, DNA-binding (IPR017930)
LOC_Os07g37920.1	-	-	-	-0.576557	13.5747	31.1325	31.7996	141.364	46.4758	43.0046	18.5794	88.0844	12.2746	Similar to NAC10 domain protein.	chr07	22755417	22757552	-	Biological Process: regulation of transcription, DNA-dependent (GO:0006355), Molecular Function: DNA binding (GO:0003677)	No apical meristem (NAM) protein (IPR003441)
LOC_Os11g08210.1	-	-	-1.08183	-	85.9729	105.85	106.962	381.489	431.709	527.95	184.701	139.081	73.6476	Similar to OsNAC5 protein [imported]-rice.	chr11	4301019	4301784	-	Biological Process: regulation of transcription, DNA-dependent (GO:0006355), Molecular Function: DNA binding (GO:0003677)	No apical meristem (NAM) protein (IPR003441)
LOC_Os07g40130.1	-	1.59281	-	-	10.8597	503.308	633.101	35.8251	174.542	233.323	220.767	239.528	128.883	Similar to transcriptional regulatory protein algP.	chr07	24078257	24079597	-	0	0
LOC_Os03g08320.1	-0.824302	-	-	-	5.42987	347.646	148.398	723.28	429.643	0	0	333.793	409.665	Tify domain containing protein.	chr03	4236724	4238058	+	Molecular Function: protein binding (GO:0005515)	Tify (IPR010399), CO/COL/TOC1, conserved site (IPR018467)
LOC_Os03g21710.1	-	2.20012	-	-	2.71493	1.03775	1.92725	17.4284	197.264	0	0	404.879	220.943	Similar to WRKY1 (WRKY transcription factor 17).	chr03	12394575	12396889	+	Biological Process: regulation of transcription, DNA-dependent (GO:0006355), Molecular Function: sequence-specific DNA binding transcription factor activity (GO:0003700), Molecular Function: sequence-specific DNA binding (GO:0043565)	DNA-binding WRKY (IPR003657)
LOC_Os01g53040.1	-	1.64275	-	-	2.71493	11.4152	3.8545	16.4602	100.181	0	2.18581	346.156	325.277	WRKY transcription factor 14 (WRKY14).	chr01	30480114	30481849	-	Biological Process: regulation of transcription, DNA-dependent (GO:0006355), Molecular Function: sequence-specific DNA binding transcription factor activity (GO:0003700), Molecular Function: sequence-specific DNA binding (GO:0043565)	DNA-binding WRKY (IPR003657)
LOC_Os01g60640.1	-0.815666	1.547	-	-	198.19	260.475	108.89	157.824	642.399	461.156	504.923	440.422	311.468	WRKY transcription factor 48-like protein (WRKY transcription factor 21).	chr01	35062738	35064472	+	Biological Process: regulation of transcription, DNA-dependent (GO:0006355), Molecular Function: sequence-specific DNA binding transcription factor activity (GO:0003700), Molecular Function: sequence-specific DNA binding (GO:0043565)	DNA-binding WRKY (IPR003657)
LOC_Os07g48260.1	-	2.09171	-	-	19.9095	95.4729	92.5079	12.5872	138.395	2.74497	0	741.763	1001.91	WRKY transcription factor, Drought tolerance	chr07	28828798	28831910	-	Biological Process: regulation of transcription, DNA-templated (GO:0006355), Molecular Function: sequence-specific DNA binding transcription factor activity (GO:0003700), Molecular Function: sequence-specific DNA binding (GO:0043565)	WRKY domain (IPR003657)
LOC_Os03g55540.1	-	1.42383	-	-0.741133	127.602	398.496	392.195	501.551	1751.62	551.74	803.286	1882.22	894.511	Zinc finger transcription factor ZF1.(C2H2)	chr03	31604982	31606215	-	Cellular Component: intracellular (GO:0005622), Molecular Function: nucleic acid binding (GO:0003676), Molecular Function: zinc ion binding (GO:0008270)	Zinc finger, C2H2 (IPR007087), Zinc finger, C2H2-type/integrase, DNA-binding (IPR013087), Zinc finger, C2H2-like (IPR015880)
LOC_Os02g14990.1	-	-	-1.00633	-	9.04978	11.4152	12.5271	9.68246	16.5247	73.1993	13.1149	24.7254	18.4119	zinc finger, C3HC4 type domain containing protein, expressed	Chr02	8363904	8363275	#N/A	#N/A	#N/A
LOC_Os06g17410.1	0.882457	-	-	-	4.52489	179.531	444.231	4.84123	2.06559	407.171	449.185	1.54534	6.1373	Zinc finger, Dof-type family protein.	chr06	10101308	10102349	+	Biological Process: regulation of transcription, DNA-dependent (GO:0006355), Molecular Function: DNA binding (GO:0003677), Molecular Function: zinc ion binding (GO:0008270)	Zinc finger, Dof-type (IPR003851)
LOC_Os04g58920.1	-	1.72189	-	-	0	3.11325	0	1.93649	40.279	61.3044	90.7112	58.7229	95.1281	Zinc finger, RING/FYVE/PHD-type domain containing protein.	chr04	35054571	35056161	-	Biological Process: protein ubiquitination (GO:0016567), Cellular Component: ubiquitin ligase complex (GO:0000151), Molecular Function: ubiquitin-protein ligase activity (GO:0004842), Molecular Function: binding (GO:0005488)	U box domain (IPR003613), Armadillo-like helical (IPR011989), Zinc finger, RING/FYVE/PHD-type (IPR013083), Armadillo-type fold (IPR016024)
LOC_Os06g50840.1	-	-1.90245	-	-	491.403	594.63	553.12	80.3644	7.22957	480.37	486.343	789.669	808.589	Zinc finger, RING/FYVE/PHD-type domain containing protein.	chr06	30762490	30768122	+	Molecular Function: protein binding (GO:0005515), Molecular Function: metal ion binding (GO:0046872)	Zinc finger, FYVE-type (IPR000306), Zinc finger, FYVE/PHD-type (IPR011011), Pleckstrin homology-type (IPR011993), Zinc finger, RING/FYVE/PHD-type (IPR013083), Zinc finger, FYVE-related (IPR017455)
LOC_Os12g24490.1	-	1.61441	-	-	7.23982	7.26424	7.70899	18.3967	105.345	95.1591	112.569	50.9962	52.167	Zinc finger, RING/FYVE/PHD-type domain containing protein.	chr12	13982073	13982902	+	Molecular Function: protein binding (GO:0005515), Molecular Function: zinc ion binding (GO:0008270)	Zinc finger, RING-type (IPR001841), Zinc finger, RING/FYVE/PHD-type (IPR013083), Zinc finger, RING-H2-type (IPR024766)

## Sheet: Table S4
Table S4. List of significant enriched different Kinase responsive genes differentially expressed at different time points in JG30 genotype after PXO99A and PH strains.
gene_id	12hpi	24hpi	36hpi	48hpi	J0	PH_12hpi	PXO99A_12hpi	PH_24hpi	PXO99A_24hpi	PH_36hpi	PXO99A_36hpi	PH_48hpi	PXO99A_48hpi	description
LOC_Os01g09570.1	-	1.53992	-	-	498.643	942.276	735.245	43.5711	195.198	0	0	3656.27	3585.72	Similar to Pyrophosphate-fructose-6-phosphate 1-phosphotransferase-like protein (Pyrophosphate-dependent phosphofructo-1-kinase-like protein).
LOC_Os11g20790.1	1.10976	-	-	-	6.33485	11.4152	96.3624	7.74597	20.6559	17.3848	14.2078	16.9987	35.2895	Adenylate kinase B (EC 2.7.4.3) (ATP-AMP transphosphorylase).
LOC_Os06g48590.1	0.884636	-	-	-	38.914	24.906	92.5079	113.285	69.1973	0	0	61.8136	59.8386	MAP kinase 2.
LOC_Os03g17700.1	-	1.88242	-	-	103.167	284.343	211.997	320.489	1825.98	693.563	1034.98	428.059	429.611	MAP Kinase.
LOC_Os05g33570.1	0.967244	-	-	-	0	102.737	300.651	0	0	0	0	601.137	555.425	Orthophosphate dikinase precursor (EC 2.7.9.1).
LOC_Os02g34790.1	-	-	0.977566	-	1.80996	1.03775	0.963624	0.968246	13.4263	42.0896	136.613	52.5416	138.089	Protein kinase, catalytic domain domain containing protein.
LOC_Os02g42190.1	-	2.09364	-	-	47.0589	2.0755	11.5635	39.6981	332.56	177.508	277.598	162.261	128.883	Protein kinase, catalytic domain domain containing protein.
LOC_Os03g27990.1	-	-	-	0.784663	119.457	430.666	422.067	162.665	117.739	129.014	177.051	159.17	434.214	Protein kinase, catalytic domain domain containing protein.
LOC_Os09g18360.1	-	-	-	0.792233	19.0045	4.151	10.5999	0	0	0	0	199.349	523.204	Protein kinase, catalytic domain domain containing protein.
LOC_Os09g37834.1	-	-	0.977248	-	0.904978	5.18875	8.67262	13.5554	60.9349	41.1746	134.427	128.263	179.516	Protein kinase, catalytic domain domain containing protein.
LOC_Os04g52780.1	0.844859	-	-	-	7.23982	63.3027	170.561	215.919	87.7876	110.714	67.7602	18.5441	23.0149	Protein kinase, core domain containing protein.
LOC_Os09g16950.1	-	2.68492	0.862649	0.757344	57.0136	2.0755	5.78174	12.5872	304.675	113.459	266.669	125.173	348.292	Protein kinase, core domain containing protein.
LOC_Os09g27010.1	-	1.71033	-	-	28.9593	30.0947	16.3816	15.4919	103.28	0.914991	9.83616	111.264	174.913	Protein kinase, core domain containing protein.
LOC_Os11g12530.1	-0.798367	-	-0.941819	-	302.263	529.252	240.906	813.327	1086.5	1271.84	549.732	2004.31	2003.83	Protein kinase, core domain containing protein.
LOC_Os12g08760.1	-	-	-	-0.710654	0	13.4907	9.63624	222.697	79.5253	29.2797	43.7163	200.894	58.3043	Pyruvate/Phosphoenolpyruvate kinase, catalytic core domain containing protein.
LOC_Os05g46760.1	-	1.71734	-	-	1.80996	41.51	31.7996	18.3967	117.739	32.9397	41.5304	129.809	35.2895	Serine/threonine protein kinase domain containing protein.
LOC_Os02g02120.1	-	1.79381	-	-	0	34.2457	19.2725	38.7298	231.346	166.528	249.183	108.174	196.393	Serine/threonine protein kinase-related domain containing protein.
LOC_Os01g54100.2	0.992771	-	-	-	40.724	7.26424	67.4537	53.2535	8.26236	0	0	44.8149	55.2357	Similar to Casein kinase-like protein.
LOC_Os09g25100.1	0.882209	-	-	-	95.9277	63.3027	179.234	68.7455	48.5414	126.269	133.335	66.4496	70.5789	Similar to CBL-interacting protein kinase 14.
LOC_Os05g41370.1	-	1.8434	-	-	0	9.33974	9.63624	18.3967	135.296	105.224	204.374	0	0	Similar to KI domain interacting kinase 1.
LOC_Os05g02500.1	1.05089	-	-	-	49.7738	19.7172	106.962	146.205	35.115	0	0	71.0856	82.8535	Similar to MAP kinase phosphatase (Fragment).
LOC_Os01g48990.1	1.14544	-	-	-	0	60.1894	253.433	0	0	0	0	0	0	Similar to Protein Kinase C630.09c.
LOC_Os03g50220.1	-	1.72948	-	-	28.9593	511.61	301.614	226.57	1101.99	0	2.18581	81.903	75.1819	Similar to Protein kinase domain containing protein, expressed.
LOC_Os11g28104.1	-	-	0.742584	-	1174.66	407.835	389.304	304.997	496.775	960.741	1805.48	400.243	704.255	Similar to Protein kinase domain containing protein, expressed.
LOC_Os11g46900.1	-	-	-1.06498	-	13.5747	5.18875	1.92725	0	0	60.3894	3.27872	12.3627	0	Similar to Protein kinase domain containing protein.
LOC_Os02g43740.1	-	-1.94447	-	-	9.04978	108.964	65.5264	109.412	11.3608	41.1746	25.1368	20.0894	27.6178	Similar to Protein kinase KIPK.
LOC_Os01g10890.1	-	-	-	0.613272	798.191	463.874	843.171	1199.66	1681.39	595.659	805.472	2124.84	3706.93	Similar to Serine/threonine protein kinase (CBL-interacting protein kinase 20).
LOC_Os10g10130.5	0.935082	-	-	-	47.0589	4.151	54.9266	175.252	96.05	24.7048	36.0659	46.3602	29.1522	Wall-associated kinase, Negative regulation of rice blast resistance

## Sheet: Table S5
Table S5. A detailed list of differentially expressed peroxidase responsive genes in JG30 genotype after PXO99A and PH inoculations at different time points.
gene_id	12hpi	24hpi	36hpi	48hpi	J0	PH_12hpi	PXO99A_12hpi	PH_24hpi	PXO99A_24hpi	PH_36hpi	PXO99A_36hpi	PH_48hpi	PXO99A_48hpi	description
LOC_Os01g61160.1	-	-1.64627	-	-	0	16.604	5.78174	78.4279	11.3608	0	0	166.897	72.1132	Putative laccase precursor, Abiotic stress response
LOC_Os01g61880.1	-	-1.55969	-	-	39.819	8.30199	39.5086	214.951	47.5086	0	0	3.09068	0	Similar to Respiratory burst oxidase protein.
LOC_Os01g62490.1	-	-	-	-0.653447	0	234.531	119.489	15.4919	14.4591	74.1143	27.3227	115.9	18.4119	Similar to Laccase (EC 1.10.3.2).
LOC_Os01g66100.1	-	-2.17958	-	-	188.235	336.231	252.47	740.708	86.7548	117.119	75.4105	987.472	719.598	Similar to GA C20oxidase2.
LOC_Os01g73170.1	-	1.37747	-	-	0	1771.44	1456.04	721.343	2397.12	3215.28	5143.22	0	0	Similar to Peroxidase 12 precursor (EC 1.11.1.7) (Atperox P12) (PRXR6) (ATP4a).
LOC_Os01g73200.1	-0.92261	1.38719	0.792365	-	8.1448	307.174	112.744	319.521	1084.44	699.053	1384.71	375.518	1268.89	Similar to Peroxidase BP 1 precursor.
LOC_Os02g36110.1	-	2.26068	-	-	3.61991	0	0	5.80948	110.509	200.383	349.73	129.809	673.568	Cytochrome P450 family protein.
LOC_Os02g36190.1	-	1.61383	0.802576	-	72.3982	29.057	30.836	32.9204	166.28	411.746	834.981	0	0	Cytochrome P450 family protein.
LOC_Os02g39490.1	-	1.87888	-	-	18.0996	11.4152	18.3089	6.77772	75.3941	32.9397	79.7822	32.4521	38.3581	Short-chain dehydrogenase/reductase SDR domain containing protein.
LOC_Os02g41954.1	-1.00622	1.67696	-	-	11.7647	1120.77	406.649	36.7933	195.198	150.059	126.777	1.54534	3.06865	2OG-Fe(II) oxygenase domain containing protein.
LOC_Os03g12260.1	-	-1.49084	-	-	483.258	0	0	356.314	89.8532	207.703	172.679	632.044	627.539	Cytochrome P450 family protein.
LOC_Os03g16610.1	-	-	-	-0.667275	0	0	0	19.3649	29.9511	86.9242	42.6234	122.082	19.9462	Similar to Laccase (EC 1.10.3.2).
LOC_Os03g55410.1	-	1.60425	-	-	1166.52	886.238	927.97	195.586	837.597	1107.14	1728.98	378.608	507.861	Similar to Peroxidase 51 precursor (EC 1.11.1.7) (Atperox P51) (ATP37).
LOC_Os03g58980.1	-	2.14482	-	-	72.3982	71.6047	63.5992	45.5076	397.626	234.238	761.756	250.345	339.086	Similar to Germin-like protein subfamily T member 1 precursor.
LOC_Os03g63310.1	-	-1.89863	-	-	57.0136	119.341	139.725	380.521	59.9021	152.804	104.919	346.156	323.742	Similar to Cytochrome P450.
LOC_Os04g08828.1	-	-1.86851	-	-	0	18.6795	24.0906	60.0312	4.13118	1.82998	0	0	0	Similar to Cytochrome P450 79A1 (EC 1.14.13.41) (Tyrosine N-monooxygenase) (Cytochrome P450Tyr).
LOC_Os04g10000.1	-	1.77173	0.924384	-	79.6381	5.18875	18.3089	18.3967	124.968	199.468	475.414	0	0	Similar to OSIGBa0109M01.2 protein.
LOC_Os04g10010.1	-	1.93484	-	-	4.52489	1.03775	0.963624	3.87298	63.0005	217.768	219.674	149.898	314.536	Similar to Stem secoisolariciresinol dehydrogenase (Fragment).
LOC_Os04g15920.1	-	1.60569	-	-	11.7647	0	6.74537	38.7298	189.002	619.449	1032.8	633.589	337.551	Similar to Sinapyl alcohol dehydrogenase.
LOC_Os04g49210.1	-1.04287	-	1.09184	-	0	220.003	61.6719	355.346	1009.04	597.489	1619.69	24.7254	0	2OG-Fe(II) oxygenase domain containing protein.
LOC_Os04g55740.1	-0.884107	-	-	-	0	129.719	41.4358	16.4602	55.771	174.763	192.352	27.8161	13.8089	Similar to Peroxidase.
LOC_Os04g59150.1	-	1.68276	-	-	0	0	0	62.936	313.97	117.119	214.21	66.4496	82.8535	Peroxidase (EC 1.11.1.7).
LOC_Os05g04490.1	-	2.3807	1.05133	-	4.52489	53.963	31.7996	5.80948	129.099	19.2148	92.897	7.7267	16.8776	Plant peroxidase domain containing protein.
LOC_Os05g06970.1	-	-	1.03114	-	0	2.0755	0.963624	0.968246	9.29516	57.6445	184.701	50.9962	73.6476	Similar to Peroxidase (Fragment).
LOC_Os05g38420.1	-0.871312	-	-	-	0	63.3027	12.5271	0.968246	3.09839	23.7898	2.18581	0	0	Laccase-like protein, Sensitivity of plants to brassinosteroids
LOC_Os05g40384.1	-	-	-	0.655407	18.0996	81.9822	87.6898	67.7772	76.4269	16.4698	16.3936	137.535	319.139	Cytochrome P450 monooxygenase, Gibberellin (GA)-deactivating enzyme, Modulation of internode elongation
LOC_Os06g15990.1	-	-	-1.09512	-	5157.47	4270.34	4079.98	3930.11	2843.29	293.712	92.897	3078.32	3717.67	Similar to RF2 (EC 1.2.1.3) (T cytoplasm male sterility restorer factor 2).
LOC_Os06g16350.1	-	-1.92209	-	-	2.71493	16.604	7.70899	63.9042	4.13118	8.23492	40.4375	148.353	92.0594	Similar to Peroxidase 11 precursor (EC 1.11.1.7) (Atperox P11) (ATP23a/ATP23b).
LOC_Os06g19070.1	-	1.89957	0.960502	-	9.95476	21.7927	15.418	22.2697	166.28	45.7496	142.078	35.5428	67.5103	Cytochrome P450 family protein.
LOC_Os06g20150.1	-	2.00793	-	-	189.14	4.151	26.0179	1.93649	56.8038	0	0	0	0	Haem peroxidase domain containing protein.
LOC_Os06g32990.1	-	2.14697	1.04934	-	3.61991	5.18875	2.89087	11.619	140.46	32.0247	124.591	7.7267	27.6178	Haem peroxidase family protein.
LOC_Os06g35520.1	-	-1.96485	-	-	7.23982	1096.9	1060.95	1579.21	250.969	106.139	132.242	32.4521	38.3581	Similar to Peroxidase P7 (EC 1.11.1.7) (TP7).
LOC_Os06g37224.1	-	-	-	0.826327	7.23982	2.0755	4.81812	0	0	150.059	158.471	296.705	764.093	Similar to Ent-kaurene oxidase 1 (Fragment).
LOC_Os06g44260.1	-	-1.62347	-	-	0	22.8305	35.6541	365.029	79.5253	32.0247	6.55744	0	0	Similar to GDP-4-keto-6-deoxy-D-mannose-3, 5-epimerase-4-reductase (GER1); 21556- 22494.
LOC_Os06g45960.1	-	2.28021	-	-	0.904978	0	0.963624	17.4284	217.92	160.123	308.2	305.977	579.974	Cytochrome P450 family protein.
LOC_Os07g01410.1	-	-	-	0.636516	0	0	0	0	0	5.48995	30.6014	32.4521	130.418	Haem peroxidase, plant/fungal/bacterial family protein.
LOC_Os07g02440.1	1.02731	-	-	-	42.534	13.4907	86.7262	14.5237	58.8693	49.4095	52.4595	38.6335	64.4416	Similar to Peroxidase2 precursor (EC 1.11.1.7).
LOC_Os07g23570.1	-	-1.92673	-	-	0	41.51	9.63624	76.4914	6.19677	7.31993	2.18581	13.9081	23.0149	Similar to Cytochrome P450.
LOC_Os07g47990.2	-	-2.61948	-	-	0	43.5855	35.6541	146.205	3.09839	10.0649	3.27872	23.1801	7.67162	Similar to Peroxidase (EC 1.11.1.7).
LOC_Os07g48020.1	-	-1.68248	-	-	61.5385	88.2087	77.0899	2404.15	528.791	0	0	1508.25	1319.52	Peroxidase.
LOC_Os08g01520.1	-	-1.88891	-	-	53.3937	64.3404	70.3446	852.056	144.591	18.2998	28.4156	46.3602	47.564	Similar to Cytochrome P450.
LOC_Os08g02110.1	-	1.93883	-	-	9.95476	198.21	135.871	98.7611	628.972	701.798	384.703	930.295	810.123	Similar to Peroxidase 47 precursor (EC 1.11.1.7) (Atperox P47) (ATP32).
LOC_Os08g36860.1	-	-	-1.09961	-	300.453	73.6802	61.6719	384.394	422.413	504.16	171.586	636.68	678.171	Cytochrome P450 family protein.
LOC_Os08g39660.1	-	-	-	0.70979	0	17.6417	43.3631	49.3805	20.6559	0.914991	20.7652	163.806	395.856	Cytochrome P450 family protein.
LOC_Os08g39840.1	-	-	-	-0.668897	27.1493	111.039	167.671	0	0	26.5348	50.2737	2110.93	1103.18	Lipoxygenase, chloroplast precursor (EC 1.13.11.12).
LOC_Os09g10340.1	-	-	-	0.763912	40.724	23.8682	2.89087	0	0	18.2998	6.55744	258.072	619.867	Cytochrome P450 family protein.
LOC_Os09g20090.1	-	2.33855	1.14378	-	0	3.11325	2.89087	14.5237	206.559	422.726	1230.61	533.142	520.136	Apoplastic protein, Ascorbate oxidase, Induction of cell death in ozone stress, Abiotic stress response
LOC_Os09g35940.1	0.874895	-	-	-	1151.13	151.511	376.777	908.215	1090.63	367.827	272.134	520.78	523.204	Similar to Cytochrome p450 (CYP78A9).
LOC_Os10g36848.1	-	-	-	0.586166	47.0589	106.888	64.5628	277.887	654.792	830.812	1534.44	1455.71	2485.6	Coniferaldehyde 5-hydroxylase, Lignin biosynthesis
LOC_Os12g37260.1	-	-1.80764	-	-	2.71493	14.5285	8.67262	45.5076	2.06559	3.65997	13.1149	60.2683	41.4267	Lipoxygenase (EC 1.13.11.12).

## Sheet: Table S6
Table S6. Significant KEGG pathways (P-value ≤ 0.05) involved in JG30 genotype after PXO99A and PH infection.
PXO99A vs PH_12hpi
Category	Term	Count	%	PValue	Genes	List Total	Pop Hits	Pop Total	Fold Enrichment	Bonferroni	Benjamini
KEGG_PATHWAY	osa00196:Photosynthesis	2	1.29032	0.0382562	LOC_Os09g26810.1, LOC_Os08g33820.1	21	8	1977	23.5357	0.913243	0.913243
PXO99A vs PH_24hpi
Category	Term	Count	%	PValue	Genes	List Total	Pop Hits	Pop Total	Fold Enrichment	Bonferroni	Benjamini
KEGG_PATHWAY	osa00940:Phenylpropanoid biosynthesis	3	0.909091	0.0424168	LOC_Os08g02110.1, LOC_Os06g16350.1, LOC_Os08g34790.1	21	37	1977	7.6332	0.821452	0.821452
KEGG_PATHWAY	osa01061:Biosynthesis of phenylpropanoids	5	1.51515	0.0489645	LOC_Os08g02110.1, LOC_Os06g16350.1, LOC_Os08g34790.1, LOC_Os01g09570.1,LOC_Os04g38950.1	21	165	1977	2.85281	0.928081	0.731823
PXO99A vs PH_48hpi
Category	Term	Count	%	PValue	Genes	List Total	Pop Hits	Pop Total	Fold Enrichment	Bonferroni	Benjamini
KEGG_PATHWAY	osa00196:Photosynthesis	3	2.67857	0.000774157	LOC_Os09g26810.1, LOC_Os07g37240.1, LOC_Os08g33820.1	12	8	1977	61.7812	0.0115496	0.0115496

## Sheet: Table S7
Table S7. MapMan analysis of DEGs involved in biotic stress pathway in JG30 genotype. The gene ID, bin code, gene description, and average Log2FC values are presented in the below mentioned table.
BinCode	BinName	id	type	description	log2FC
10.6	cell wall.degradation	LOC_Os10g38040.1	Transcript	very weakly similar to (92.8) AT5G62150 | Symbols: | peptidoglycan-binding LysM domain-containing protein | chr5:24958325-24958633 FORWARD protein|lysM domain containing protein, putative, expressed	-0.867848
10.7	cell wall.modification	LOC_Os05g39990.1	Transcript	moderately similar to ( 325) AT2G40610 | Symbols: ATEXPA8, EXP8, ATEXP8, ATHEXP ALPHA 1.11 | ATEXPA8 (ARABIDOPSIS THALIANA EXPANSIN A8) | chr2:16949121-16950472 REVERSEmoderately similar to ( 442) EXPA4_ORYSA Expansin-A4 precursor (OsEXPA4) (Alpha-expansin-4) (OsEXP4) (OsaEXPa1.22) - Oryza sativa (Rice)Pollen_allerg_1 DPBB_1 protein|expansin precursor, putative, expressed	0.842711
10.7	cell wall.modification	LOC_Os10g40720.1	Transcript	moderately similar to ( 214) AT1G65680 | Symbols: ATEXPB2, EXPB2, ATHEXP BETA 1.4 | ATEXPB2 (ARABIDOPSIS THALIANA EXPANSIN B2) | chr1:24427266-24428399 FORWARDmoderately similar to ( 486) EXPB3_ORYSA Expansin-B3 precursor (OsEXPB3) (Beta-expansin-3) (OsaEXPb1.10) - Oryza sativa (Rice)Pollen_allerg_1 protein|expansin precursor, putative, expressed	1.58954
10.7	cell wall.modification	LOC_Os10g39640.1	Transcript	moderately similar to ( 255) AT3G45970 | Symbols: ATEXLA1, EXPL1, ATEXPL1, ATHEXP BETA 2.1 | ATEXLA1 (ARABIDOPSIS THALIANA EXPANSIN-LIKE A1) | chr3:16896238-16897189 FORWARDmoderately similar to ( 446) EXLA2_ORYSA Expansin-like A2 precursor (OsEXLA2) (OsEXPL2) (OsaEXPb2.2) - Oryza sativa (Rice) protein|expansin precursor, putative, expressed	1.4701
10.7	cell wall.modification	LOC_Os09g29710.1	Transcript	weakly similar to ( 118) AT4G30380 | Symbols: EXLB2 | EXLB2 (EXPANSIN-LIKE B2 PRECURSOR) | chr4:14860486-14860994 FORWARD protein|beta-expansin precursor, putative, expressed	1.01493
10.7	cell wall.modification	LOC_Os04g51460.1	Transcript	moderately similar to ( 286) AT4G30270 | Symbols: MERI5B, MERI-5, SEN4 | MERI5B (meristem-5); hydrolase, acting on glycosyl bonds / xyloglucan:xyloglucosyl transferase | chr4:14819445-14820448 REVERSEmoderately similar to ( 277) BRU1_SOYBN Brassinosteroid-regulated protein BRU1 precursor - Glycine max (Soybean)GH16_XET Glyco_hydro_16 Glyco_hydrolase_16 GH16_GPI_glucanosyltransferase protein|glyco…	2.12834
10.7	cell wall.modification	LOC_Os01g60770.1	Transcript	moderately similar to ( 322) AT1G69530 | Symbols: ATEXPA1, EXP1, AT-EXP1, ATEXP1, ATHEXP ALPHA 1.2 | ATEXPA1 (ARABIDOPSIS THALIANA EXPANSIN A1) | chr1:26142034-26143200 FORWARDmoderately similar to ( 416) EXPA2_ORYSA Expansin-A2 precursor (OsEXPA2) (Alpha-expansin-2) (OsEXP2) (OsaEXPa1.23) (RiExB) (RiExC) - Oryza sativa (Rice)Pollen_allerg_1 DPBB_1 protein|expansin precursor, putative, expressed	1.78442
10.7	cell wall.modification	LOC_Os06g48200.1	Transcript	moderately similar to ( 395) AT5G57550 | Symbols: XTR3 | XTR3 (XYLOGLUCAN ENDOTRANSGLYCOSYLASE 3); hydrolase, acting on glycosyl bonds / xyloglucan:xyloglucosyl transferase | chr5:23305055-23306384 REVERSEmoderately similar to ( 358) BRU1_SOYBN Brassinosteroid-regulated protein BRU1 precursor - Glycine max (Soybean)GH16_XET Glyco_hydro_16 Glyco_hydrolase_16 GH16_GPI_glucanosyltransferase protein|…	2.75489
10.7	cell wall.modification	LOC_Os06g48160.1	Transcript	moderately similar to ( 385) AT5G57560 | Symbols: TCH4, XTH22 | TCH4 (Touch 4); hydrolase, acting on glycosyl bonds / xyloglucan:xyloglucosyl transferase | chr5:23307296-23308235 REVERSEmoderately similar to ( 358) BRU1_SOYBN Brassinosteroid-regulated protein BRU1 precursor - Glycine max (Soybean)GH16_XET Glyco_hydro_16 Glyco_hydrolase_16 GH16_GPI_glucanosyltransferase GH16_lichenase protein|glyc…	2.17862
16.1	secondary metabolism.simple phenols	LOC_Os03g16610.1	Transcript	highly similar to ( 791) AT5G60020 | Symbols: LAC17, ATLAC17 | LAC17 (laccase 17); laccase | chr5:24168072-24170223 FORWARDweakly similar to ( 186) ASO_CUCMA L-ascorbate oxidase precursor (EC 1.10.3.3) (Ascorbase) (ASO) - Cucurbita maxima (Pumpkin) (Winter squash) Cu-oxidase_3 Cu-oxidase_2 Cu-oxidase SufI protein|laccase precursor protein, putative, expressed	-0.667275
16.1	secondary metabolism.simple phenols	LOC_Os09g20090.1	Transcript	highly similar to ( 699) AT4G39830 | Symbols: | L-ascorbate oxidase, putative | chr4:18479103-18481184 FORWARDhighly similar to ( 565) ASO_CUCSA L-ascorbate oxidase precursor (EC 1.10.3.3) (Ascorbase) (ASO) - Cucumis sativus (Cucumber) SufI Cu-oxidase Cu-oxidase_3 Cu-oxidase_2 protein|L-ascorbate oxidase precursor, putative, expressed	1.74116
16.1	secondary metabolism.simple phenols	LOC_Os05g38420.1	Transcript	highly similar to ( 758) AT5G60020 | Symbols: LAC17, ATLAC17 | LAC17 (laccase 17); laccase | chr5:24168072-24170223 FORWARDmoderately similar to ( 204) ASO_CUCSA L-ascorbate oxidase precursor (EC 1.10.3.3) (Ascorbase) (ASO) - Cucumis sativus (Cucumber) Cu-oxidase_3 Cu-oxidase Cu-oxidase_2 SufI protein|laccase precursor protein, putative, expressed	-0.871312
16.1	secondary metabolism.simple phenols	LOC_Os01g61160.1	Transcript	highly similar to ( 790) AT5G05390 | Symbols: LAC12 | LAC12 (laccase 12); laccase | chr5:1594753-1597042 FORWARDmoderately similar to ( 225) ASO_TOBAC L-ascorbate oxidase precursor (EC 1.10.3.3) (Ascorbase) (ASO) - Nicotiana tabacum (Common tobacco) Cu-oxidase_3 SufI Cu-oxidase Cu-oxidase_2 protein|laccase precursor protein, putative, expressed	-1.64627
16.1	secondary metabolism.simple phenols	LOC_Os01g62490.1	Transcript	highly similar to ( 789) AT5G60020 | Symbols: LAC17, ATLAC17 | LAC17 (laccase 17); laccase | chr5:24168072-24170223 FORWARDmoderately similar to ( 204) ASO_CUCSA L-ascorbate oxidase precursor (EC 1.10.3.3) (Ascorbase) (ASO) - Cucumis sativus (Cucumber) Cu-oxidase_3 Cu-oxidase Cu-oxidase_2 SufI protein|laccase precursor protein, putative, expressed	-0.653447
16.2	secondary metabolism.phenylpropanoids	LOC_Os04g56910.1	Transcript	weakly similar to ( 199) AT5G48930 | Symbols: HCT | HCT (HYDROXYCINNAMOYL-COA SHIKIMATE/QUINATE HYDROXYCINNAMOYL TRANSFERASE); quinate O-hydroxycinnamoyltransferase/ shikimate O-hydroxycinnamoyltransferase/ transferase | chr5:19836654-19838092 REVERSEweakly similar to ( 195) HCBT1_DIACA Anthranilate N-benzoyltransferase protein 1 (EC 2.3.1.144) (Anthranilate N-hydroxycinnamoyl/benzoyltransferase …	1.1047
16.2	secondary metabolism.phenylpropanoids	LOC_Os05g19910.1	Transcript	moderately similar to ( 275) AT3G62160 | Symbols: | transferase family protein | chr3:23014333-23015808 REVERSETransferase protein|transferase family protein, putative, expressed	1.06171
16.2	secondary metabolism.phenylpropanoids	LOC_Os10g23310.1	Transcript	weakly similar to ( 135) AT5G48930 | Symbols: HCT | HCT (HYDROXYCINNAMOYL-COA SHIKIMATE/QUINATE HYDROXYCINNAMOYL TRANSFERASE); quinate O-hydroxycinnamoyltransferase/ shikimate O-hydroxycinnamoyltransferase/ transferase | chr5:19836654-19838092 REVERSEweakly similar to ( 123) HCBT1_DIACA Anthranilate N-benzoyltransferase protein 1 (EC 2.3.1.144) (Anthranilate N-hydroxycinnamoyl/benzoyltransferase …	-1.59026
16.2	secondary metabolism.phenylpropanoids	LOC_Os11g31090.1	Transcript	highly similar to ( 576) AT5G41040 | Symbols: | transferase family protein | chr5:16431582-16433086 FORWARDmoderately similar to ( 210) HCBT2_DIACA Anthranilate N-benzoyltransferase protein 2 (EC 2.3.1.144) (Anthranilate N-hydroxycinnamoyl/benzoyltransferase 2) - Dianthus caryophyllus (Carnation) (Clove pink)Transferase protein|transferase family protein, putative, expressed	-1.98987
16.2	secondary metabolism.phenylpropanoids	LOC_Os05g37660.1	Transcript	moderately similar to ( 432) AT5G01210 | Symbols: | transferase family protein | chr5:84554-85981 FORWARDvery weakly similar to (82.0) HCBT3_DIACA Anthranilate N-benzoyltransferase protein 3 (EC 2.3.1.144) (Anthranilate N-hydroxycinnamoyl/benzoyltransferase 3) - Dianthus caryophyllus (Carnation) (Clove pink)Transferase protein|transferase family protein, putative, expressed	1.64957
16.2	secondary metabolism.phenylpropanoids	LOC_Os01g18744.1	Transcript	moderately similar to ( 287) AT3G62160 | Symbols: | transferase family protein | chr3:23014333-23015808 REVERSEvery weakly similar to (84.7) HCBT3_DIACA Anthranilate N-benzoyltransferase protein 3 (EC 2.3.1.144) (Anthranilate N-hydroxycinnamoyl/benzoyltransferase 3) - Dianthus caryophyllus (Carnation) (Clove pink)Transferase protein|transferase family protein, putative, expressed	0.693912
16.2	secondary metabolism.phenylpropanoids	LOC_Os02g39850.1	Transcript	highly similar to ( 569) AT5G48930 | Symbols: HCT | HCT (HYDROXYCINNAMOYL-COA SHIKIMATE/QUINATE HYDROXYCINNAMOYL TRANSFERASE); quinate O-hydroxycinnamoyltransferase/ shikimate O-hydroxycinnamoyltransferase/ transferase | chr5:19836654-19838092 REVERSEmoderately similar to ( 349) HCBT1_DIACA Anthranilate N-benzoyltransferase protein 1 (EC 2.3.1.144) (Anthranilate N-hydroxycinnamoyl/benzoyltransfer…	0.643737
16.2	secondary metabolism.phenylpropanoids	LOC_Os01g63480.1	Transcript	moderately similar to ( 432) AT5G01210 | Symbols: | transferase family protein | chr5:84554-85981 FORWARDTransferase protein|transferase family protein, putative, expressed	0.648978
16.2	secondary metabolism.phenylpropanoids	LOC_Os06g49660.1	Transcript	moderately similar to ( 369) AT5G17540 | Symbols: | transferase family protein | chr5:5782061-5783682 REVERSEweakly similar to ( 154) HCBT3_DIACA Anthranilate N-benzoyltransferase protein 3 (EC 2.3.1.144) (Anthranilate N-hydroxycinnamoyl/benzoyltransferase 3) - Dianthus caryophyllus (Carnation) (Clove pink)Transferase protein|transferase family protein, putative, expressed	-0.873729
21.2	redox.ascorbate and glutathione	LOC_Os08g29669.1	Transcript	weakly similar to ( 128) AT1G60660 | Symbols: B5 #5, ATCB5LP, CB5LP | CB5LP (CYTOCHROME B5-LIKE PROTEIN); heme binding | chr1:22342589-22342954 REVERSE Cyt-b5 protein|cytochrome b5-like Heme/Steroid binding domain containing protein, expressed	1.55382
21.4	redox.glutaredoxins	LOC_Os01g47760.1	Transcript	weakly similar to ( 108) AT1G28480 | Symbols: GRX480 | GRX480; electron carrier/ protein disulfide oxidoreductase | chr1:10013634-10014047 REVERSE protein|OsGrx_I1 - glutaredoxin subgroup III, expressed	1.06111
21.4	redox.glutaredoxins	LOC_Os01g09830.1	Transcript	very weakly similar to (88.6) AT5G11930 | Symbols: | glutaredoxin family protein | chr5:3845165-3845611 REVERSE protein|OsGrx_A2 - glutaredoxin subgroup III, expressed	2.18161
21.4	redox.glutaredoxins	LOC_Os05g48930.1	Transcript	GRX_GRXh_1_2_like protein|OsGrx_S2 - glutaredoxin subgroup III, expressed	1.14369
21.4	redox.glutaredoxins	LOC_Os12g35330.1	Transcript	weakly similar to ( 128) AT2G47870 | Symbols: | glutaredoxin family protein | chr2:19603339-19603650 FORWARD GRX_GRXh_1_2_like protein|OsGrx_C12 - glutaredoxin subgroup III, expressed	-0.976092
26.12	misc.peroxidases	LOC_Os06g20150.1	Transcript	moderately similar to ( 328) AT1G05260 | Symbols: RCI3, RCI3A | RCI3 (RARE COLD INDUCIBLE GENE 3); peroxidase | chr1:1529827-1531271 FORWARDmoderately similar to ( 368) PER1_ORYSA Peroxidase 1 precursor (EC 1.11.1.7) - Oryza sativa (Rice)secretory_peroxidase plant_peroxidase peroxidase protein|peroxidase precursor, putative, expressed	2.00793
26.12	misc.peroxidases	LOC_Os05g04490.1	Transcript	moderately similar to ( 269) AT1G05260 | Symbols: RCI3, RCI3A | RCI3 (RARE COLD INDUCIBLE GENE 3); peroxidase | chr1:1529827-1531271 FORWARDmoderately similar to ( 259) PER2_ARAHY Cationic peroxidase 2 precursor (EC 1.11.1.7) (PNPC2) - Arachis hypogaea (Peanut)secretory_peroxidase plant_peroxidase peroxidase protein|peroxidase precursor, putative, expressed	1.71601
26.12	misc.peroxidases	LOC_Os07g02440.1	Transcript	moderately similar to ( 420) AT4G37520 | Symbols: | peroxidase 50 (PER50) (P50) (PRXR2) | chr4:17631704-17633060 FORWARDmoderately similar to ( 226) PER1_ORYSA Peroxidase 1 precursor (EC 1.11.1.7) - Oryza sativa (Rice)secretory_peroxidase plant_peroxidase peroxidase ascorbate_peroxidase protein|peroxidase precursor, putative, expressed	1.02731
26.12	misc.peroxidases	LOC_Os07g47990.2	Transcript	moderately similar to ( 358) AT5G05340 | Symbols: | peroxidase, putative | chr5:1579142-1580819 REVERSEmoderately similar to ( 396) PER2_ORYSA Peroxidase 2 precursor (EC 1.11.1.7) - Oryza sativa (Rice)secretory_peroxidase plant_peroxidase peroxidase ascorbate_peroxidase protein|peroxidase precursor, putative, expressed	-2.61948
26.12	misc.peroxidases	LOC_Os06g16350.1	Transcript	moderately similar to ( 407) AT1G68850 | Symbols: | peroxidase, putative | chr1:25883806-25885177 REVERSEmoderately similar to ( 268) PER1_ARAHY Cationic peroxidase 1 precursor (EC 1.11.1.7) (PNPC1) - Arachis hypogaea (Peanut)secretory_peroxidase plant_peroxidase peroxidase protein|peroxidase precursor, putative, expressed	-1.92209
26.12	misc.peroxidases	LOC_Os01g73170.1	Transcript	moderately similar to ( 364) AT1G71695 | Symbols: | peroxidase 12 (PER12) (P12) (PRXR6) | chr1:26964359-26966557 FORWARDmoderately similar to ( 209) PER2_ORYSA Peroxidase 2 precursor (EC 1.11.1.7) - Oryza sativa (Rice)secretory_peroxidase plant_peroxidase peroxidase ascorbate_peroxidase protein|peroxidase precursor, putative, expressed	1.37747
26.12	misc.peroxidases	LOC_Os04g59150.1	Transcript	moderately similar to ( 311) AT1G71695 | Symbols: | peroxidase 12 (PER12) (P12) (PRXR6) | chr1:26964359-26966557 FORWARDmoderately similar to ( 214) PER2_ORYSA Peroxidase 2 precursor (EC 1.11.1.7) - Oryza sativa (Rice)secretory_peroxidase plant_peroxidase peroxidase ascorbate_peroxidase protein|peroxidase precursor, putative, expressed	1.68276
26.12	misc.peroxidases	LOC_Os03g55410.1	Transcript	moderately similar to ( 323) AT4G37530 | Symbols: | peroxidase, putative | chr4:17634786-17636008 FORWARDmoderately similar to ( 225) PER1_ORYSA Peroxidase 1 precursor (EC 1.11.1.7) - Oryza sativa (Rice)secretory_peroxidase plant_peroxidase peroxidase protein|peroxidase precursor, putative, expressed	1.60425
26.12	misc.peroxidases	LOC_Os07g48020.1	Transcript	moderately similar to ( 333) AT5G05340 | Symbols: | peroxidase, putative | chr5:1579142-1580819 REVERSEmoderately similar to ( 447) PER2_ORYSA Peroxidase 2 precursor (EC 1.11.1.7) - Oryza sativa (Rice)secretory_peroxidase plant_peroxidase peroxidase protein|peroxidase precursor, putative, expressed	-1.68248
26.12	misc.peroxidases	LOC_Os06g32990.1	Transcript	moderately similar to ( 233) AT3G50990 | Symbols: | electron carrier/ heme binding / peroxidase | chr3:18943155-18944605 FORWARDmoderately similar to ( 229) PER2_ORYSA Peroxidase 2 precursor (EC 1.11.1.7) - Oryza sativa (Rice)secretory_peroxidase plant_peroxidase peroxidase ascorbate_peroxidase protein|peroxidase precursor, putative, expressed	1.59815
26.12	misc.peroxidases	LOC_Os08g02110.1	Transcript	moderately similar to ( 310) AT4G33420 | Symbols: | peroxidase, putative | chr4:16084856-16086105 FORWARDmoderately similar to ( 222) PER1_ARAHY Cationic peroxidase 1 precursor (EC 1.11.1.7) (PNPC1) - Arachis hypogaea (Peanut)secretory_peroxidase plant_peroxidase peroxidase ascorbate_peroxidase protein|peroxidase precursor, putative, expressed	1.93883
26.12	misc.peroxidases	LOC_Os05g06970.1	Transcript	moderately similar to ( 246) AT4G11290 | Symbols: | peroxidase, putative | chr4:6869993-6871476 FORWARDmoderately similar to ( 237) PER2_ARAHY Cationic peroxidase 2 precursor (EC 1.11.1.7) (PNPC2) - Arachis hypogaea (Peanut)secretory_peroxidase plant_peroxidase peroxidase protein|peroxidase precursor, putative, expressed	1.03114
26.12	misc.peroxidases	LOC_Os07g01410.1	Transcript	weakly similar to ( 197) AT5G15180 | Symbols: | peroxidase, putative | chr5:4930561-4932211 FORWARDmoderately similar to ( 211) PER1_ORYSA Peroxidase 1 precursor (EC 1.11.1.7) - Oryza sativa (Rice)secretory_peroxidase plant_peroxidase peroxidase ascorbate_peroxidase protein|peroxidase precursor, putative, expressed	0.636516
26.12	misc.peroxidases	LOC_Os01g73200.1	Transcript	moderately similar to ( 341) AT1G71695 | Symbols: | peroxidase 12 (PER12) (P12) (PRXR6) | chr1:26964359-26966557 FORWARDmoderately similar to ( 219) PER1_ORYSA Peroxidase 1 precursor (EC 1.11.1.7) - Oryza sativa (Rice)secretory_peroxidase plant_peroxidase peroxidase protein|peroxidase precursor, putative, expressed	0.418982
26.12	misc.peroxidases	LOC_Os06g35520.1	Transcript	moderately similar to ( 370) AT5G05340 | Symbols: | peroxidase, putative | chr5:1579142-1580819 REVERSEmoderately similar to ( 372) PERP7_BRARA Peroxidase P7 (EC 1.11.1.7) (TP7) - Brassica rapa (Turnip)secretory_peroxidase plant_peroxidase peroxidase ascorbate_peroxidase protein|peroxidase precursor, putative, expressed	-1.96485
26.12	misc.peroxidases	LOC_Os04g55740.1	Transcript	moderately similar to ( 343) AT5G05340 | Symbols: | peroxidase, putative | chr5:1579142-1580819 REVERSEmoderately similar to ( 354) PER1_ARAHY Cationic peroxidase 1 precursor (EC 1.11.1.7) (PNPC1) - Arachis hypogaea (Peanut)secretory_peroxidase plant_peroxidase peroxidase protein|peroxidase precursor, putative, expressed	-0.884107
26.9	misc.glutathione S transferases	LOC_Os01g72150.1	Transcript	weakly similar to ( 195) AT3G09270 | Symbols: ATGSTU8 | ATGSTU8 (GLUTATHIONE S-TRANSFERASE TAU 8); glutathione transferase | chr3:2848407-2849226 REVERSEmoderately similar to ( 216) GSTX1_TOBAC Probable glutathione S-transferase (EC 2.5.1.18) (Auxin-induced protein PGNT1/PCNT110) - Nicotiana tabacum (Common tobacco) GST_C_Tau GST_N_Tau Gst protein|glutathione S-transferase, putative, expressed	0.642227
26.9	misc.glutathione S transferases	LOC_Os10g38140.1	Transcript	moderately similar to ( 209) AT1G10360 | Symbols: ATGSTU18, GST29 | ATGSTU18 (GLUTATHIONE S-TRANSFERASE TAU 18); glutathione transferase | chr1:3395738-3396806 REVERSEweakly similar to ( 200) GSTU6_ORYSA Probable glutathione S-transferase GSTU6 (EC 2.5.1.18) (28 kDa cold-induced protein) - Oryza sativa (Rice) GST_C_Tau GST_N_Tau protein|glutathione S-transferase, putative, expressed	1.51518
29.5	protein.degradation	LOC_Os02g12650.1	Transcript	nearly identical (1154) AT4G33090 | Symbols: APM1, ATAPM1 | APM1 (AMINOPEPTIDASE M1); aminopeptidase | chr4:15965915-15970418 REVERSE PepN Peptidase_M1 protein|puromycin-sensitive aminopeptidase, putative, expressed	-0.506095
30.11	signalling.light	LOC_Os07g08150.1	Transcript	very weakly similar to (97.4) AT3G22840 | Symbols: ELIP1, ELIP | ELIP1 (EARLY LIGHT-INDUCABLE PROTEIN); chlorophyll binding | chr3:8084628-8085445 REVERSEweakly similar to ( 106) ELI5_HORVU High molecular mass early light-inducible protein HV58, chloroplast precursor (ELIP) - Hordeum vulgare (Barley) protein|early light-induced protein, chloroplast precursor, putative, expressed	-0.816921
30.3	signalling.calcium	LOC_Os12g36920.1	Transcript	weakly similar to ( 177) AT4G25800 | Symbols: | calmodulin-binding protein | chr4:13125224-13127765 FORWARDCalmodulin_bind protein|calmodulin binding protein, putative, expressed	1.69572
30.3	signalling.calcium	LOC_Os09g13890.1	Transcript	moderately similar to ( 224) AT1G73805 | Symbols: | calmodulin binding | chr1:27745761-27749178 REVERSECalmodulin_bind protein|calmodulin binding protein, putative, expressed	-0.603313
30.3	signalling.calcium	LOC_Os01g04280.1	Transcript	moderately similar to ( 320) AT5G57580 | Symbols: | calmodulin-binding protein | chr5:23314994-23317683 REVERSECalmodulin_bind protein|calmodulin binding protein, putative, expressed	1.90033
30.3	signalling.calcium	LOC_Os01g04330.1	Transcript	weakly similar to ( 128) AT5G37770 | Symbols: TCH2, CML24 | TCH2 (TOUCH 2); calcium ion binding | chr5:14999075-14999560 REVERSEweakly similar to ( 105) CALM_CHLRE Calmodulin (CaM) - Chlamydomonas reinhardtii FRQ1 protein|OsCML16 - Calmodulin-related calcium sensor protein, expressed	1.77186
30.3	signalling.calcium	LOC_Os05g13580.1	Transcript	weakly similar to ( 127) AT5G37770 | Symbols: TCH2, CML24 | TCH2 (TOUCH 2); calcium ion binding | chr5:14999075-14999560 REVERSEvery weakly similar to (88.6) CALM3_ORYSA Calmodulin-3 (CaM-3) - Oryza sativa (Rice) FRQ1 protein|OsCML18 - Calmodulin-related calcium sensor protein, expressed	1.44983
30.3	signalling.calcium	LOC_Os11g44680.1	Transcript	weakly similar to ( 137) AT5G57580 | Symbols: | calmodulin-binding protein | chr5:23314994-23317683 REVERSECalmodulin_bind protein|calmodulin binding protein, putative, expressed	2.10757
30.3	signalling.calcium	LOC_Os06g46950.1	Transcript	very weakly similar to (95.1) AT2G46600 | Symbols: | calcium-binding protein, putative | chr2:19136070-19136477 FORWARD protein|EF hand family protein, putative, expressed	0.618244
30.3	signalling.calcium	LOC_Os01g72530.1	Transcript	weakly similar to ( 114) AT1G76650 | Symbols: CML38 | calcium-binding EF hand family protein | chr1:28766909-28767442 REVERSE protein|OsCML31 - Calmodulin-related calcium sensor protein, expressed	-0.925125
30.3	signalling.calcium	LOC_Os04g57350.1	Transcript	highly similar to ( 815) AT3G20290 | Symbols: ATEHD1 | ATEHD1 (EPS15 HOMOLOGY DOMAIN 1); GTP binding / GTPase/ calcium ion binding | chr3:7075057-7078655 REVERSE Dynamin_N protein|EH domain-containing protein 1, putative, expressed	1.68002
30.3	signalling.calcium	LOC_Os02g03020.1	Transcript	weakly similar to ( 111) AT2G46600 | Symbols: | calcium-binding protein, putative | chr2:19136070-19136477 FORWARD protein|EF hand family protein, putative, expressed	0.801475
30.5	signalling.G-proteins	LOC_Os01g47730.1	Transcript	moderately similar to ( 337) AT5G60860 | Symbols: AtRABA1f | AtRABA1f (Arabidopsis Rab GTPase homolog A1f); GTP binding | chr5:24484750-24485565 FORWARDmoderately similar to ( 331) RB11B_TOBAC Ras-related protein Rab11B - Nicotiana tabacum (Common tobacco) Rab11_like RAB Rab Ras Rab5_related Rab1_Ypt1 Rab8_Rab10_Rab13_like Rab2 Rab4 Rab14 Rab18 Rab19 Rab6 Rab39 Rab35 Rab30 RabA_like Rab7 Rab21 Ra…	1.58571
30.6	signalling.MAP kinases	LOC_Os06g48590.1	Transcript	highly similar to ( 634) AT1G10210 | Symbols: ATMPK1, MPK1 | ATMPK1 (MITOGEN-ACTIVATED PROTEIN KINASE 1); MAP kinase/ kinase | chr1:3349579-3350776 FORWARDhighly similar to ( 735) MPK4_ORYSA Mitogen-activated protein kinase 4 (EC 2.7.11.24) (MAP kinase 4) (OsMAP2) (Multiple stress-responsive MAP kinase 3) (OsMSRMK3) - Oryza sativa (Rice) S_TKc S_TKc Pkinase SPS1 TyrKc Pkinase_Tyr PTKc PTKc_Jak_rp…	0.884636
30.6	signalling.MAP kinases	LOC_Os03g17700.1	Transcript	highly similar to ( 576) AT3G45640 | Symbols: ATMPK3, MPK3 | ATMPK3 (ARABIDOPSIS THALIANA MITOGEN-ACTIVATED PROTEIN KINASE 3); MAP kinase/ kinase/ protein binding / protein kinase | chr3:16756918-16758476 FORWARDhighly similar to ( 755) MPK5_ORYSA Mitogen-activated protein kinase 5 (EC 2.7.11.24) (MAP kinase 5) (OsMAPK5) (OsMAP1) (Benzothiadiazole-induced MAP kinase 1) (OsBIMK1) (MAP kinase 2) (O…	1.88242
30.6	signalling.MAP kinases	LOC_Os06g48590.1	Transcript	highly similar to ( 634) AT1G10210 | Symbols: ATMPK1, MPK1 | ATMPK1 (MITOGEN-ACTIVATED PROTEIN KINASE 1); MAP kinase/ kinase | chr1:3349579-3350776 FORWARDhighly similar to ( 735) MPK4_ORYSA Mitogen-activated protein kinase 4 (EC 2.7.11.24) (MAP kinase 4) (OsMAP2) (Multiple stress-responsive MAP kinase 3) (OsMSRMK3) - Oryza sativa (Rice) S_TKc S_TKc Pkinase SPS1 TyrKc Pkinase_Tyr PTKc PTKc_Jak_rp…	0.884636
30.6	signalling.MAP kinases	LOC_Os03g17700.1	Transcript	highly similar to ( 576) AT3G45640 | Symbols: ATMPK3, MPK3 | ATMPK3 (ARABIDOPSIS THALIANA MITOGEN-ACTIVATED PROTEIN KINASE 3); MAP kinase/ kinase/ protein binding / protein kinase | chr3:16756918-16758476 FORWARDhighly similar to ( 755) MPK5_ORYSA Mitogen-activated protein kinase 5 (EC 2.7.11.24) (MAP kinase 5) (OsMAPK5) (OsMAP1) (Benzothiadiazole-induced MAP kinase 1) (OsBIMK1) (MAP kinase 2) (O…	1.88242
30.8	signalling.misc	LOC_Os01g25540.1	Transcript	very weakly similar to (81.6) AT4G15800 | Symbols: RALFL33 | RALFL33 (ralf-like 33); signal transducer | chr4:8984915-8985265 FORWARDRALF protein|RALFL6 - Rapid ALkalinization Factor RALF family protein precursor, expressed	1.88064
10.1.6	cell wall.precursor synthesis.GAE	LOC_Os02g54890.1	Transcript	highly similar to ( 706) AT4G30440 | Symbols: GAE1 | GAE1 (UDP-D-GLUCURONATE 4-EPIMERASE 1); UDP-glucuronate 4-epimerase/ catalytic | chr4:14881976-14883265 REVERSEvery weakly similar to (84.7) GALE1_PEA UDP-glucose 4-epimerase (EC 5.1.3.2) (Galactowaldenase) (UDP-galactose 4-epimerase) - Pisum sativum (Garden pea) WcaG Epimerase GalE RfbB PRK10675 Gmd PRK10217 PRK10084 protein|UDP-glucuronate 4-…	1.62619
10.1.6	cell wall.precursor synthesis.GAE	LOC_Os08g41440.1	Transcript	highly similar to ( 521) AT3G23820 | Symbols: GAE6 | GAE6 (UDP-D-GLUCURONATE 4-EPIMERASE 6); UDP-glucuronate 4-epimerase/ catalytic | chr3:8603645-8605027 FORWARDvery weakly similar to (98.2) GALE1_PEA UDP-glucose 4-epimerase (EC 5.1.3.2) (Galactowaldenase) (UDP-galactose 4-epimerase) - Pisum sativum (Garden pea) WcaG Epimerase GalE RfbB PRK10675 PRK10217 protein|UDP-glucuronate 4-epimerase, puta…	-0.864766
10.1.8	cell wall.precursor synthesis.GER	LOC_Os06g44260.1	Transcript	moderately similar to ( 376) AT1G73250 | Symbols: ATFX, GER1 | GER1 (GDP-4-KETO-6-DEOXYMANNOSE-3,5-EPIMERASE-4-REDUCTASE 1); GDP-L-fucose synthase | chr1:27545213-27546360 REVERSEhighly similar to ( 590) FCL2_ORYSA Putative GDP-L-fucose synthase 2 (EC 1.1.1.271) (GDP-4-keto-6-deoxy-D-mannose-3, 5-epimerase-4-reductase 2) - Oryza sativa (Rice) Epimerase WcaG RfbB GalE protein|synthase, putative, e…	-1.62347
10.2.1	cell wall.cellulose synthesis.cellulose synthase	LOC_Os09g30120.1	Transcript	highly similar to ( 615) AT1G55850 | Symbols: ATCSLE1, CSLE1 | ATCSLE1; cellulose synthase/ transferase, transferring glycosyl groups | chr1:20876752-20879414 FORWARDCellulose_synt protein|CSLE1 - cellulose synthase-like family E, expressed	-1.90132
10.2.1	cell wall.cellulose synthesis.cellulose synthase	LOC_Os08g06380.1	Transcript	highly similar to ( 888) AT3G03050 | Symbols: CSLD3, KJK, ATCSLD3 | CSLD3 (CELLULOSE SYNTHASE-LIKE D3); cellulose synthase/ transferase, transferring glycosyl groups | chr3:687873-691629 FORWARDCellulose_synt protein|CSLF6 - cellulose synthase-like family F; beta1,3;1,4 glucan synthase, expressed	0.952106
10.5.3	cell wall.cell wall proteins.LRR	LOC_Os07g07990.1	Transcript	moderately similar to ( 370) AT3G24480 | Symbols: | leucine-rich repeat family protein / extensin family protein | chr3:8901154-8902638 REVERSEweakly similar to ( 109) RPK1_IPONI Receptor-like protein kinase precursor (EC 2.7.11.1) - Ipomoea nil (Japanese morning glory) (Pharbitis nil) protein|uncharacterized protein At4g06744 precursor, putative, expressed	-0.723069
10.6.3	cell wall.degradation.pectate lyases and polygalacturonases	LOC_Os05g46510.1	Transcript	moderately similar to ( 381) AT1G80170 | Symbols: | polygalacturonase, putative / pectinase, putative | chr1:30153646-30155683 REVERSEmoderately similar to ( 343) PGLR_ACTCH Polygalacturonase precursor (EC 3.2.1.15) (PG) (Pectinase) - Actinidia chinensis (Kiwi) (Yangtao)Glyco_hydro_28 PGU1 protein|polygalacturonase, putative, expressed	-0.802093
10.8.1	cell wall.pectin*esterases.PME	LOC_Os09g39760.1	Transcript	moderately similar to ( 352) AT2G36710 | Symbols: | pectinesterase family protein | chr2:15389614-15391200 REVERSEweakly similar to ( 157) PME_PRUPE Pectinesterase PPE8B precursor (EC 3.1.1.11) (Pectin methylesterase) (PE) - Prunus persica (Peach)Pectinesterase PemB protein|pectinesterase, putative, expressed	1.52338
10.8.1	cell wall.pectin*esterases.PME	LOC_Os01g20980.1	Transcript	highly similar to ( 564) AT4G02330 | Symbols: ATPMEPCRB | ATPMEPCRB; pectinesterase | chr4:1032479-1034928 FORWARDmoderately similar to ( 364) PME3_CITSI Pectinesterase-3 precursor (EC 3.1.1.11) (Pectin methylesterase 3) (PE 3) - Citrus sinensis (Sweet orange)Pectinesterase PemB PMEI protein|pectinesterase, putative, expressed	-1.91884
16.1.1.1	secondary metabolism.isoprenoids.non-mevalonate pathway.DXS	LOC_Os05g33840.1	Transcript	nearly identical (1150) AT4G15560 | Symbols: CLA1, DEF, CLA, DXS, DXPS2 | CLA1 (CLOROPLASTOS ALTERADOS 1); 1-deoxy-D-xylulose-5-phosphate synthase | chr4:8884218-8887254 FORWARDnearly identical (1393) DXS_ORYSA Probable 1-deoxy-D-xylulose-5-phosphate synthase, chloroplast precursor (EC 2.2.1.7) (1-deoxyxylulose-5-phosphate synthase) (DXP synthase) (DXPS) - Oryza sativa (Rice) PRK05444 Dxs PRK1257…	0.689428
16.1.1.10	secondary metabolism.isoprenoids.non-mevalonate pathway.geranylgeranyl pyrophosphate synthase	LOC_Os07g39270.2	Transcript	moderately similar to ( 364) AT4G36810 | Symbols: GGPS1 | GGPS1 (GERANYLGERANYL PYROPHOSPHATE SYNTHASE 1); farnesyltranstransferase | chr4:17343513-17344628 FORWARDmoderately similar to ( 374) GGPPS_HEVBR Geranylgeranyl pyrophosphate synthetase, chloroplast precursor (GGPP synthetase) [Includes: Dimethylallyltranstransferase (EC 2.5.1.1); Geranyltranstransferase (EC 2.5.1.10); Farnesyltranstransf…	1.79014
16.1.4.6	secondary metabolism.isoprenoids.carotenoids.carotenoid beta ring hydroxylase	LOC_Os10g38940.1	Transcript	moderately similar to ( 283) AT4G25700 | Symbols: BETA-OHASE 1, B1, chy1 | BETA-OHASE 1 (BETA-HYDROXYLASE 1); carotene beta-ring hydroxylase | chr4:13094965-13095866 REVERSE protein|fatty acid hydroxylase, putative, expressed	2.01298
16.2.1.1	secondary metabolism.phenylpropanoids.lignin biosynthesis.PAL	LOC_Os02g41670.1	Transcript	nearly identical (1034) AT2G37040 | Symbols: pal1, ATPAL1 | pal1 (Phe ammonia lyase 1); phenylalanine ammonia-lyase | chr2:15557602-15560237 REVERSEnearly identical (1289) PAL2_ORYSA Phenylalanine ammonia-lyase (EC 4.3.1.5) - Oryza sativa (Rice) PAL PAL-HAL HutH PRK09367 protein|phenylalanine ammonia-lyase, putative, expressed	1.84115
16.2.1.10	secondary metabolism.phenylpropanoids.lignin biosynthesis.CAD	LOC_Os04g15920.1	Transcript	moderately similar to ( 374) AT4G39330 | Symbols: ATCAD9, CAD9 | CAD9 (CINNAMYL ALCOHOL DEHYDROGENASE 9); binding / catalytic/ oxidoreductase/ zinc ion binding | chr4:18291268-18292740 FORWARDmoderately similar to ( 369) MTDH_FRAAN Probable mannitol dehydrogenase (EC 1.1.1.255) (NAD-dependent mannitol dehydrogenase) - Fragaria ananassa (Strawberry) AdhP PRK09422 AdhC Tdh Qor ADH_N tdh ADH_zinc_N …	1.60569
16.2.1.3	secondary metabolism.phenylpropanoids.lignin biosynthesis.4CL	LOC_Os08g34790.1	Transcript	highly similar to ( 628) AT3G21240 | Symbols: 4CL2, AT4CL2 | 4CL2 (4-COUMARATE:COA LIGASE 2); 4-coumarate-CoA ligase | chr3:7454497-7457314 REVERSEhighly similar to ( 655) 4CL2_TOBAC 4-coumarate--CoA ligase 2 (EC 6.2.1.12) (4CL 2) (4-coumaroyl-CoA synthase 2) - Nicotiana tabacum (Common tobacco) CaiC AMP-binding PRK06187 PRK08316 PRK07656 Acs PRK03640 PRK07770 PRK08314 PRK08315 PRK05605 PRK07059 …	1.62617
16.8.5.1	secondary metabolism.flavonoids.isoflavones.isoflavone reductase	LOC_Os01g01660.1	Transcript	moderately similar to ( 330) AT1G75280 | Symbols: | isoflavone reductase, putative | chr1:28252030-28253355 FORWARDmoderately similar to ( 397) IFRH_MAIZE Isoflavone reductase homolog IRL (EC 1.3.1.-) - Zea mays (Maize)NmrA protein|isoflavone reductase, putative, expressed	-0.864742
17.2.3	hormone metabolism.auxin.induced-regulated-responsive-activated	LOC_Os06g45970.1	Transcript	Auxin_inducible protein|OsSAUR26 - Auxin-responsive SAUR gene family member, expressed	2.43809
17.2.3	hormone metabolism.auxin.induced-regulated-responsive-activated	LOC_Os03g45860.1	Transcript	protein|OsSAUR17 - Auxin-responsive SAUR gene family member, expressed	1.95287
17.3.1.2.3	hormone metabolism.brassinosteroid.synthesis-degradation.sterols.CYP51	LOC_Os05g12040.1	Transcript	moderately similar to ( 483) AT1G11680 | Symbols: CYP51G1, EMB1738, CYP51A2, CYP51 | CYP51G1 (CYTOCHROME P450 51G1); oxygen binding / sterol 14-demethylase | chr1:3938925-3940585 FORWARDmoderately similar to ( 486) CP51_SORBI Cytochrome P450 51 (EC 1.14.13.70) (CYPLI) (P450-LIA1) (Obtusifoliol 14-alpha demethylase) - Sorghum bicolor (Sorghum) (Sorghum vulgare) p450 CypX protein|cytochrome P450 51…	-1.16943
17.5.1	hormone metabolism.ethylene.synthesis-degradation	LOC_Os04g49210.1	Transcript	moderately similar to ( 410) AT4G10500 | Symbols: | oxidoreductase, 2OG-Fe(II) oxygenase family protein | chr4:6491089-6492342 FORWARDweakly similar to ( 199) FL3H_DIACA Naringenin,2-oxoglutarate 3-dioxygenase (EC 1.14.11.9) (Flavonone-3-hydroxylase) (F3H) (FHT) - Dianthus caryophyllus (Carnation) (Clove pink) PcbC 2OG-FeII_Oxy protein|naringenin,2-oxoglutarate 3-dioxygenase, putative, expressed	0.0244847
17.5.1	hormone metabolism.ethylene.synthesis-degradation	LOC_Os02g41954.1	Transcript	moderately similar to ( 309) AT4G21200 | Symbols: ATGA2OX8, GA2OX8 | GA2OX8 (GIBBERELLIN 2-OXIDASE 8); gibberellin 2-beta-dioxygenase | chr4:11302751-11304032 FORWARDweakly similar to ( 122) GAO1D_WHEAT Gibberellin 20 oxidase 1-D (EC 1.14.11.-) (Gibberellin C-20 oxidase 1-D) (GA 20-oxidase 1-D) (Ta20ox1D) (TaGA20ox1-D) (Protein Wga20) - Triticum aestivum (Wheat) PcbC 2OG-FeII_Oxy protein|gibberel…	-0.919143
17.5.1	hormone metabolism.ethylene.synthesis-degradation	LOC_Os10g39140.2	Transcript	moderately similar to ( 387) AT5G24530 | Symbols: DMR6 | DMR6 (DOWNY MILDEW RESISTANT 6); oxidoreductase/ oxidoreductase, acting on paired donors, with incorporation or reduction of molecular oxygen, 2-oxoglutarate as one donor, and incorporation of one atom each of oxygen into both donors | chr5:8378964-8383154 FORWARDweakly similar to ( 174) FL3H_MALDO Naringenin,2-oxoglutarate 3-dioxygenase (E…	1.7433
17.5.2	hormone metabolism.ethylene.signal transduction	LOC_Os02g52670.1	Transcript	AP2 AP2 protein|AP2 domain containing protein, expressed	1.8239
17.5.2	hormone metabolism.ethylene.signal transduction	LOC_Os02g43820.1	Transcript	very weakly similar to (93.6) AT5G47230 | Symbols: ERF5, ATERF-5, ATERF5 | ERF5 (ETHYLENE RESPONSIVE ELEMENT BINDING FACTOR 5); DNA binding / transcription activator/ transcription factor | chr5:19180072-19180974 FORWARDvery weakly similar to (86.7) ERF5_NICSY Ethylene-responsive transcription factor 5 (Ethylene-responsive element-binding factor 5 homolog) (EREBP-4) (NsERF4) - Nicotiana sylvestri…	-0.953536
17.5.2	hormone metabolism.ethylene.signal transduction	LOC_Os09g13470.1	Transcript	weakly similar to ( 105) AT3G50160 | Symbols: | unknown protein | chr3:18598826-18600903 REVERSEDUF247 protein|plant protein of unknown function domain containing protein, expressed	-0.983519
17.5.2	hormone metabolism.ethylene.signal transduction	LOC_Os08g36920.1	Transcript	very weakly similar to (88.2) AT4G34410 | Symbols: RRTF1 | RRTF1 ({REDOX RESPONSIVE TRANSCRIPTION FACTOR 1); DNA binding / transcription factor | chr4:16451992-16452798 FORWARDAP2 AP2 protein|AP2 domain containing protein, expressed	1.90021
17.5.2	hormone metabolism.ethylene.signal transduction	LOC_Os03g08490.1	Transcript	AP2 AP2 protein|AP2 domain containing protein, expressed	0.970983
17.5.2	hormone metabolism.ethylene.signal transduction	LOC_Os09g28440.1	Transcript	very weakly similar to (82.8) AT4G34410 | Symbols: RRTF1 | RRTF1 ({REDOX RESPONSIVE TRANSCRIPTION FACTOR 1); DNA binding / transcription factor | chr4:16451992-16452798 FORWARDAP2 AP2 protein|AP2 domain containing protein, expressed	1.59368
17.5.2	hormone metabolism.ethylene.signal transduction	LOC_Os04g52090.1	Transcript	very weakly similar to (81.3) ERF4_TOBAC Ethylene-responsive transcription factor 4 (Ethylene-responsive element-binding factor 4 homolog) (EREBP-3) (NtERF3) - Nicotiana tabacum (Common tobacco)AP2 AP2 protein|AP2 domain containing protein, expressed	0.28686
17.5.2	hormone metabolism.ethylene.signal transduction	LOC_Os05g41760.1	Transcript	very weakly similar to (82.4) AT1G28360 | Symbols: ERF12, ATERF12 | ERF12 (ERF DOMAIN PROTEIN 12); DNA binding / transcription factor/ transcription repressor | chr1:9951934-9952503 FORWARDAP2 AP2 protein|AP2 domain containing protein, expressed	1.84738
17.5.2	hormone metabolism.ethylene.signal transduction	LOC_Os09g35010.1	Transcript	protein|dehydration-responsive element-binding protein, putative, expressed	1.70842
17.5.2	hormone metabolism.ethylene.signal transduction	LOC_Os09g35020.1	Transcript	protein|AP2 domain containing protein, expressed	1.79276
17.5.3	hormone metabolism.ethylene.induced-regulated-responsive-activated	LOC_Os08g27850.1	Transcript	weakly similar to ( 146) AT3G58680 | Symbols: MBF1B, ATMBF1B | MBF1B (MULTIPROTEIN BRIDGING FACTOR 1B); DNA binding / transcription coactivator | chr3:21707367-21708625 FORWARD protein|endothelial differentiation-related factor 1, putative, expressed	-1.4824
17.7.1.2	hormone metabolism.jasmonate.synthesis-degradation.lipoxygenase	LOC_Os12g37260.1	Transcript	highly similar to ( 749) AT3G45140 | Symbols: LOX2, ATLOX2 | LOX2 (LIPOXYGENASE 2); lipoxygenase | chr3:16525437-16529233 FORWARDhighly similar to ( 961) LOX21_HORVU Lipoxygenase 2.1, chloroplast precursor (EC 1.13.11.12) (LOX-100) (LOX2:Hv:1) - Hordeum vulgare (Barley)Lipoxygenase PLAT_LH2 protein|lipoxygenase 2.1, chloroplast precursor, putative, expressed	-1.80764
17.7.1.2	hormone metabolism.jasmonate.synthesis-degradation.lipoxygenase	LOC_Os08g39840.1	Transcript	highly similar to ( 845) AT3G45140 | Symbols: LOX2, ATLOX2 | LOX2 (LIPOXYGENASE 2); lipoxygenase | chr3:16525437-16529233 FORWARDnearly identical (1623) LOXC1_ORYSA Lipoxygenase 7, chloroplast precursor (EC 1.13.11.12) - Oryza sativa (Rice)Lipoxygenase PLAT_LH2 LH2 protein|lipoxygenase, chloroplast precursor, putative, expressed	-0.668897
17.7.1.5	hormone metabolism.jasmonate.synthesis-degradation.12-Oxo-PDA-reductase	LOC_Os06g11290.1	Transcript	moderately similar to ( 494) AT1G76680 | Symbols: OPR1, ATOPR1 | OPR1; 12-oxophytodienoate reductase | chr1:28776982-28778271 FORWARD OYE_like_FMN PRK10605 NemA Oxidored_FMN OYE_like_FMN_family OYE_YqiM_FMN OYE_like_4_FMN OYE_like_5_FMN OYE_like_3_FMN OYE_like_2_FMN PRK08255 DCR_FMN ER_like_FMN TMADH_HD_FMN protein|12-oxophytodienoate reductase, putative, expressed	-1.63831
20.1.1	stress.biotic.respiratory burst	LOC_Os01g61880.1	Transcript	highly similar to ( 949) AT5G60010 | Symbols: | FAD binding / calcium ion binding / electron carrier/ iron ion binding / oxidoreductase/ oxidoreductase, acting on NADH or NADPH, with oxygen as acceptor / peroxidase/ superoxide-generating NADPH oxidase | chr5:24160456-24164755 FORWARD NAD_binding_6 NADPH_Ox FAD_binding_8 Ferric_reduct protein|respiratory burst oxidase, putative, expressed	-1.55969
20.1.7	stress.biotic.PR-proteins	LOC_Os11g12320.1	Transcript	weakly similar to ( 123) AT3G07040 | Symbols: RPM1, RPS3 | RPM1 (RESISTANCE TO P. SYRINGAE PV MACULICOLA 1); nucleotide binding / protein binding | chr3:2226244-2229024 REVERSE NB-ARC protein|NBS-LRR disease resistance protein, putative, expressed	1.92749
20.1.7	stress.biotic.PR-proteins	LOC_Os11g10850.1	Transcript	very weakly similar to (93.2) AT5G42510 | Symbols: | disease resistance-responsive family protein | chr5:16998268-16998816 REVERSEDirigent protein|dirigent, putative, expressed	-0.97586
20.1.7	stress.biotic.PR-proteins	LOC_Os12g07580.1	Transcript	weakly similar to ( 158) AT5G49040 | Symbols: | disease resistance-responsive protein-related / dirigent protein-related | chr5:19882676-19883251 REVERSEDirigent protein|dirigent, putative, expressed	2.41777
20.1.7	stress.biotic.PR-proteins	LOC_Os12g28100.1	Transcript	moderately similar to ( 225) AT3G46530 | Symbols: RPP13 | RPP13 (RECOGNITION OF PERONOSPORA PARASITICA 13); ATP binding | chr3:17130739-17133246 REVERSE NB-ARC protein|NBS-LRR disease resistance protein, putative, expressed	0.961611
20.1.7	stress.biotic.PR-proteins	LOC_Os08g10440.1	Transcript	moderately similar to ( 233) AT3G50950 | Symbols: | disease resistance protein (CC-NBS-LRR class), putative | chr3:18936127-18938685 FORWARD NB-ARC protein|NBS-LRR disease resistance protein, putative, expressed	-1.06022
20.2.1	stress.abiotic.heat	LOC_Os02g32520.1	Transcript	highly similar to ( 855) AT5G51070 | Symbols: ERD1, CLPD | ERD1 (EARLY RESPONSIVE TO DEHYDRATION 1); ATP binding / ATPase/ nucleoside-triphosphatase/ nucleotide binding / protein binding | chr5:20764479-20768481 FORWARDhighly similar to ( 647) CLPC_PEA ATP-dependent Clp protease ATP-binding subunit clpC homolog, chloroplast precursor - Pisum sativum (Garden pea) clpA clpC PRK10865 clpA AAA_2 prot…	-1.45377
26.4.1	misc.beta 1,3 glucan hydrolases.glucan endo-1,3-beta-glucosidase	LOC_Os01g51570.1	Transcript	moderately similar to ( 266) AT3G57260 | Symbols: BGL2, PR2, BG2, PR-2 | BGL2 (BETA-1,3-GLUCANASE 2); cellulase/ glucan 1,3-beta-glucosidase/ hydrolase, hydrolyzing O-glycosyl compounds | chr3:21188709-21189822 REVERSEmoderately similar to ( 397) E13B_HORVU Glucan endo-1,3-beta-glucosidase GII precursor (EC 3.2.1.39) ((1->3)-beta-glucan endohydrolase GII) ((1->3)-beta-glucanase isoenzyme GII) (Be…	1.61665
26.4.1	misc.beta 1,3 glucan hydrolases.glucan endo-1,3-beta-glucosidase	LOC_Os01g71474.1	Transcript	moderately similar to ( 264) AT3G57260 | Symbols: BGL2, PR2, BG2, PR-2 | BGL2 (BETA-1,3-GLUCANASE 2); cellulase/ glucan 1,3-beta-glucosidase/ hydrolase, hydrolyzing O-glycosyl compounds | chr3:21188709-21189822 REVERSEmoderately similar to ( 350) GUB2_HORVU Lichenase-2 precursor (EC 3.2.1.73) (Lichenase II) (Endo-beta-1,3-1,4 glucanase II) ((1->3,1->4)-beta-glucanase isoenzyme EII) (Fragment) - H…	0.971573
26.4.1	misc.beta 1,3 glucan hydrolases.glucan endo-1,3-beta-glucosidase	LOC_Os08g14700.1	Transcript	moderately similar to ( 366) AT2G05790 | Symbols: | glycosyl hydrolase family 17 protein | chr2:2199450-2201293 FORWARDmoderately similar to ( 220) E13B_WHEAT Glucan endo-1,3-beta-glucosidase precursor (EC 3.2.1.39) ((1->3)-beta-glucan endohydrolase) ((1->3)-beta-glucanase) (Beta-1,3-endoglucanase) - Triticum aestivum (Wheat)Glyco_hydro_17 X8 protein|glucan endo-1,3-beta-glucosidase precursor, pu…	-0.923139
26.4.1	misc.beta 1,3 glucan hydrolases.glucan endo-1,3-beta-glucosidase	LOC_Os01g71670.1	Transcript	moderately similar to ( 291) AT4G16260 | Symbols: | catalytic/ cation binding / hydrolase, hydrolyzing O-glycosyl compounds | chr4:9200180-9201441 REVERSEmoderately similar to ( 455) E13B_HORVU Glucan endo-1,3-beta-glucosidase GII precursor (EC 3.2.1.39) ((1->3)-beta-glucan endohydrolase GII) ((1->3)-beta-glucanase isoenzyme GII) (Beta-1,3-endoglucanase GII) - Hordeum vulgare (Barley)Glyco_hydro_…	-0.857111
27.3.25	RNA.regulation of transcription.MYB domain transcription factor family	LOC_Os08g33150.1	Transcript	moderately similar to ( 267) AT5G16600 | Symbols: MYB43, AtMYB43 | MYB43 (myb domain protein 43); DNA binding / transcription factor | chr5:5438291-5440214 FORWARDmoderately similar to ( 251) ODO1_PETHY ODORANT1 protein (MYB-like protein ODO1) - Petunia hybrida (Petunia) protein|MYB family transcription factor, putative, expressed	2.03385
27.3.25	RNA.regulation of transcription.MYB domain transcription factor family	LOC_Os02g41510.1	Transcript	moderately similar to ( 226) AT3G23250 | Symbols: MYB15, ATY19, ATMYB15 | MYB15 (MYB DOMAIN PROTEIN 15); DNA binding / transcription factor | chr3:8309742-8310624 FORWARDmoderately similar to ( 259) MYB4_ORYSA Myb-related protein Myb4 (OsMyb4) (Transcription factor RLTR1) - Oryza sativa (Rice) protein|MYB family transcription factor, putative, expressed	0.38761
27.3.25	RNA.regulation of transcription.MYB domain transcription factor family	LOC_Os06g47920.1	Transcript	highly similar to ( 563) AT5G44230 | Symbols: | pentatricopeptide (PPR) repeat-containing protein | chr5:17814336-17816309 FORWARDvery weakly similar to (85.5) RF1_ORYSA Rf1 protein, mitochondrial precursor (PPR protein) (Fertility restorer) (Restorer for CMS) - Oryza sativa (Rice) protein|pentatricopeptide repeat domain containing protein, putative, expressed	-1.71241
27.3.25	RNA.regulation of transcription.MYB domain transcription factor family	LOC_Os07g37210.1	Transcript	moderately similar to ( 258) AT4G21440 | Symbols: ATMYB102, ATM4 | ATMYB102 (ARABIDOPSIS MYB-LIKE 102); DNA binding / transcription factor | chr4:11418425-11419652 REVERSEmoderately similar to ( 214) MYB38_MAIZE Myb-related protein Zm38 - Zea mays (Maize) REB1 protein|MYB family transcription factor, putative, expressed	-1.01116
27.3.25	RNA.regulation of transcription.MYB domain transcription factor family	LOC_Os06g30940.1	Transcript	highly similar to ( 697) AT3G53360 | Symbols: | pentatricopeptide (PPR) repeat-containing protein | chr3:19784502-19786808 FORWARDvery weakly similar to (97.8) RF1_ORYSA Rf1 protein, mitochondrial precursor (PPR protein) (Fertility restorer) (Restorer for CMS) - Oryza sativa (Rice) protein|pentatricopeptide, putative, expressed	-1.60933
27.3.3	RNA.regulation of transcription.AP2/EREBP, APETALA2/Ethylene-responsive element binding protein family	LOC_Os05g49700.1	Transcript	weakly similar to ( 110) AT4G39780 | Symbols: | AP2 domain-containing transcription factor, putative | chr4:18458216-18459034 REVERSEAP2 AP2 protein|AP2 domain containing protein, expressed	-0.800915
27.3.3	RNA.regulation of transcription.AP2/EREBP, APETALA2/Ethylene-responsive element binding protein family	LOC_Os06g03670.1	Transcript	weakly similar to ( 107) AT4G25480 | Symbols: DREB1A, CBF3, ATCBF3 | DREB1A (DEHYDRATION RESPONSE ELEMENT B1A); DNA binding / transcription activator/ transcription factor | chr4:13018353-13019003 REVERSEAP2 AP2 protein|dehydration-responsive element-binding protein, putative, expressed	1.89953
27.3.3	RNA.regulation of transcription.AP2/EREBP, APETALA2/Ethylene-responsive element binding protein family	LOC_Os02g52670.1	Transcript	AP2 AP2 protein|AP2 domain containing protein, expressed	1.8239
27.3.3	RNA.regulation of transcription.AP2/EREBP, APETALA2/Ethylene-responsive element binding protein family	LOC_Os06g07030.1	Transcript	very weakly similar to (89.7) AT4G36900 | Symbols: RAP2.10 | RAP2.10 (related to AP2 10); DNA binding / transcription factor | chr4:17389015-17389605 FORWARDAP2 AP2 protein|AP2 domain containing protein, expressed	-1.0722
27.3.3	RNA.regulation of transcription.AP2/EREBP, APETALA2/Ethylene-responsive element binding protein family	LOC_Os03g08490.1	Transcript	AP2 AP2 protein|AP2 domain containing protein, expressed	0.970983
27.3.3	RNA.regulation of transcription.AP2/EREBP, APETALA2/Ethylene-responsive element binding protein family	LOC_Os02g45450.1	Transcript	weakly similar to ( 119) AT4G25470 | Symbols: CBF2, DREB1C, FTQ4, ATCBF2 | CBF2 (C-REPEAT/DRE BINDING FACTOR 2); DNA binding / transcription activator/ transcription factor | chr4:13015436-13016086 REVERSEAP2 AP2 protein|dehydration-responsive element-binding protein, putative, expressed	1.59429
27.3.3	RNA.regulation of transcription.AP2/EREBP, APETALA2/Ethylene-responsive element binding protein family	LOC_Os01g04800.1	Transcript	moderately similar to ( 234) AT1G25560 | Symbols: TEM1 | TEM1 (TEMPRANILLO 1); transcription factor | chr1:8981891-8982976 REVERSEB3 protein|B3 DNA binding domain containing protein, expressed	1.50272
27.3.3	RNA.regulation of transcription.AP2/EREBP, APETALA2/Ethylene-responsive element binding protein family	LOC_Os09g35030.1	Transcript	weakly similar to ( 119) AT4G25480 | Symbols: DREB1A, CBF3, ATCBF3 | DREB1A (DEHYDRATION RESPONSE ELEMENT B1A); DNA binding / transcription activator/ transcription factor | chr4:13018353-13019003 REVERSE protein|dehydration-responsive element-binding protein, putative, expressed	1.41478
27.3.3	RNA.regulation of transcription.AP2/EREBP, APETALA2/Ethylene-responsive element binding protein family	LOC_Os09g35010.1	Transcript	protein|dehydration-responsive element-binding protein, putative, expressed	1.70842
27.3.3	RNA.regulation of transcription.AP2/EREBP, APETALA2/Ethylene-responsive element binding protein family	LOC_Os09g35020.1	Transcript	protein|AP2 domain containing protein, expressed	1.79276
27.3.32	RNA.regulation of transcription.WRKY domain transcription factor family	LOC_Os01g60640.1	Transcript	protein|WRKY21, expressed	0.365668
27.3.32	RNA.regulation of transcription.WRKY domain transcription factor family	LOC_Os01g60600.1	Transcript	very weakly similar to (80.1) AT4G11070 | Symbols: WRKY41, AtWRKY41 | WRKY41; transcription factor | chr4:6759303-6760763 FORWARDWRKY protein|WRKY108, expressed	1.94314
27.3.32	RNA.regulation of transcription.WRKY domain transcription factor family	LOC_Os07g48260.1	Transcript	very weakly similar to (84.7) AT2G46400 | Symbols: WRKY46, ATWRKY46 | WRKY46; transcription factor | chr2:19043676-19044754 REVERSEWRKY protein|WRKY47, expressed	2.09171
27.3.32	RNA.regulation of transcription.WRKY domain transcription factor family	LOC_Os01g53040.1	Transcript	weakly similar to ( 127) AT1G29280 | Symbols: WRKY65, ATWRKY65 | WRKY65; transcription factor | chr1:10236589-10237467 FORWARDWRKY protein|WRKY14, expressed	1.64275
27.3.32	RNA.regulation of transcription.WRKY domain transcription factor family	LOC_Os03g21710.1	Transcript	very weakly similar to (90.9) AT3G56400 | Symbols: WRKY70, ATWRKY70 | WRKY70; transcription factor/ transcription repressor | chr3:20909082-20910409 REVERSEWRKY protein|WRKY79, expressed	2.20012
27.3.8	RNA.regulation of transcription.C2C2(Zn) DOF zinc finger family	LOC_Os06g17410.1	Transcript	weakly similar to ( 108) AT5G60850 | Symbols: OBP4 | OBP4; DNA binding / transcription factor | chr5:24480578-24481501 FORWARDweakly similar to ( 102) PBF_MAIZE Dof zinc finger protein PBF (Prolamin box-binding factor) - Zea mays (Maize)zf-Dof protein|dof zinc finger domain containing protein, putative, expressed	0.882457
29.5.1	protein.degradation.subtilases	LOC_Os04g02980.1	Transcript	moderately similar to ( 486) AT4G10540 | Symbols: | subtilase family protein | chr4:6512515-6515743 REVERSE protein|OsSub33 - Putative Subtilisin homologue, expressed	-1.11429
29.5.1	protein.degradation.subtilases	LOC_Os03g02750.1	Transcript	highly similar to ( 508) AT1G04110 | Symbols: SDD1 | SDD1 (STOMATAL DENSITY AND DISTRIBUTION); serine-type endopeptidase | chr1:1061457-1063784 REVERSEPA_subtilisin_like Peptidase_S8 protein|OsSub25 - Putative Subtilisin homologue, expressed	1.35456
29.5.1	protein.degradation.subtilases	LOC_Os02g17000.1	Transcript	moderately similar to ( 345) AT4G10520 | Symbols: | subtilase family protein | chr4:6499794-6502866 FORWARD protein|OsSub14 - Putative Subtilisin homologue, expressed	2.58288
29.5.1	protein.degradation.subtilases	LOC_Os10g38080.1	Transcript	highly similar to ( 509) AT1G04110 | Symbols: SDD1 | SDD1 (STOMATAL DENSITY AND DISTRIBUTION); serine-type endopeptidase | chr1:1061457-1063784 REVERSEPA_subtilisin_like Peptidase_S8 protein|OsSub61 - Putative Subtilisin homologue, expressed	2.11799
29.5.11.1	protein.degradation.ubiquitin.ubiquitin	LOC_Os01g67950.1	Transcript	weakly similar to ( 130) AT5G14360 | Symbols: | ubiquitin family protein | chr5:4631038-4631641 FORWARDBAG1_N protein|ubiquitin family protein, putative, expressed	2.03677
29.5.11.4.2	protein.degradation.ubiquitin.E3.RING	LOC_Os09g26460.1	Transcript	weakly similar to ( 108) AT3G14250 | Symbols: | protein binding / zinc ion binding | chr3:4745963-4746958 REVERSE protein|protein binding protein, putative, expressed	1.63393
29.5.11.4.2	protein.degradation.ubiquitin.E3.RING	LOC_Os05g39930.1	Transcript	moderately similar to ( 378) AT5G01830 | Symbols: | armadillo/beta-catenin repeat family protein / U-box domain-containing protein | chr5:320983-323007 FORWARDweakly similar to ( 161) SPL11_ORYSA Spotted leaf protein 11 (Spotted leaf11) (Cell death-related protein SPL11) - Oryza sativa (Rice)Ubox U-box protein|spotted leaf 11, putative, expressed	1.39773
29.5.11.4.2	protein.degradation.ubiquitin.E3.RING	LOC_Os12g24490.1	Transcript	very weakly similar to (86.7) AT2G35000 | Symbols: | zinc finger (C3HC4-type RING finger) family protein | chr2:14751809-14752945 REVERSE protein|zinc finger, C3HC4 type domain containing protein, expressed	1.61441
29.5.11.4.2	protein.degradation.ubiquitin.E3.RING	LOC_Os12g24390.1	Transcript	weakly similar to ( 151) AT3G54780 | Symbols: | zinc finger (C3HC4-type RING finger) family protein | chr3:20278985-20281429 FORWARDvWA_C3HC4_type vWA_interalpha_trypsin_inhibitor vWA_subgroup protein|retrotransposon protein, putative, unclassified, expressed	2.06357
29.5.11.4.3.2	protein.degradation.ubiquitin.E3.SCF.FBOX	LOC_Os02g35530.1	Transcript	weakly similar to ( 115) AT2G44130 | Symbols: | kelch repeat-containing F-box family protein | chr2:18253731-18254960 FORWARD protein|OsFBK8 - F-box domain and kelch repeat containing protein, expressed	-0.990037
29.5.11.4.3.2	protein.degradation.ubiquitin.E3.SCF.FBOX	LOC_Os11g14140.1	Transcript	weakly similar to ( 194) AT2G44130 | Symbols: | kelch repeat-containing F-box family protein | chr2:18253731-18254960 FORWARD protein|OsFBK25 - F-box domain and kelch repeat containing protein, expressed	0.628747
[truncated: 43 more rows]

## Sheet: Table S8
Table S8. MapMan analysis of DEGs involved in different metabolic pathways in JG30 genotype. The gene ID, bin code, gene description, and average Log2FC values are presented in the below mentioned table.
BinCode	BinName	id	type	description	log2FC
[truncated: 88 more rows]

## Sheet: Table S9
Table S9. Summary of GO terms enriched in JG30 genotype after PXO99A and PH infection.
[truncated: 223 more rows]

[truncated: 2 more sheets: Table S10, Table S11]
